# Supplementary material for: 3-(4-Hydroxy­phenyl­imino)indolin-2-one
Source: Acta Crystallogr Sect E Struct Rep Online. 2010 Apr 10;66(Pt 5):o1055. doi: 10.1107/S1600536810012754 (PMC2979224; doi:10.1107/S1600536810012754)
Supplement: Supplementary file 2 [file e-66-o1055-Isup2.hkl]

# 
# h,k,l, Fc-squared, Fo-squared, sigma(Fo-squared) and status flag 
# 
data_I
_shelx_title ' p21n in P2(1)/n' 
_shelx_refln_list_code          4 
_shelx_F_calc_maximum      114.83 
_exptl_crystal_F_000       496.00 
_reflns_d_resolution_high  0.7339 
 
loop_ 
 _symmetry_equiv_pos_as_xyz 
 'x, y, z' 
 '-x+1/2, y+1/2, -z+1/2' 
 '-x, -y, -z' 
 'x-1/2, -y-1/2, z-1/2' 
 
_cell_length_a     5.7662 
_cell_length_b    15.3827 
_cell_length_c    12.8977 
_cell_angle_alpha  90.000 
_cell_angle_beta  100.479 
_cell_angle_gamma  90.000 
 
_shelx_F_squared_multiplier     1.000 
 
loop_ 
 _refln_index_h 
 _refln_index_k 
 _refln_index_l 
 _refln_F_squared_calc 
 _refln_F_squared_meas 
 _refln_F_squared_sigma 
 _refln_observed_status 
   2   0   0      180.26      194.20      7.56 o 
   4   0   0      221.36      246.29     11.93 o 
   6   0   0       45.60       36.03      6.02 o 
   1   1   0        0.08       -0.24      0.95 o 
   2   1   0       93.49      110.06      3.96 o 
   3   1   0      247.14      245.13      7.31 o 
   4   1   0      285.62      288.33     14.77 o 
   5   1   0        2.39        0.67      1.90 o 
   6   1   0        0.05        3.07      3.07 o 
   7   1   0        0.87        7.21      4.61 o 
   0   2   0      741.44      667.18     13.70 o 
   1   2   0      334.67      315.89      6.27 o 
   2   2   0       73.72       71.40      3.09 o 
   3   2   0       10.61       10.62      1.23 o 
   4   2   0       24.34       27.46      4.96 o 
   5   2   0       26.85       27.24      3.63 o 
   6   2   0       48.40       38.86      4.76 o 
   7   2   0       20.62       26.47      4.13 o 
   1   3   0     2655.11     2670.02     25.04 o 
   2   3   0      787.04      810.57     11.01 o 
   3   3   0       16.53       13.11      1.22 o 
   4   3   0      123.34      112.44      5.26 o 
   5   3   0        5.79        7.98      2.55 o 
   6   3   0       11.08       10.03      4.84 o 
   7   3   0       47.16       55.17      7.91 o 
   0   4   0     2521.55     2458.86     36.74 o 
   1   4   0     1242.80     1205.68     12.37 o 
   2   4   0     1408.46     1540.49     16.26 o 
   3   4   0      717.00      765.41     20.00 o 
   4   4   0       20.69       25.63      2.59 o 
   5   4   0      229.57      231.48      7.05 o 
   6   4   0      107.95      109.98      7.01 o 
   7   4   0        0.22        2.48      3.43 o 
   1   5   0      712.50      750.36      8.61 o 
   2   5   0       71.85       82.68      2.00 o 
   3   5   0       53.08       55.93      2.37 o 
   4   5   0       30.97       30.03      3.01 o 
   5   5   0       10.93       13.27      2.37 o 
   6   5   0       99.36      108.25      7.97 o 
   7   5   0        0.39        0.35      3.31 o 
   0   6   0      158.85      166.77      4.34 o 
   1   6   0      222.80      212.58      3.76 o 
   2   6   0        7.84        7.57      0.84 o 
   3   6   0      184.00      195.34      4.43 o 
   4   6   0      102.15      102.96      4.94 o 
   5   6   0       12.28       12.46      6.26 o 
   6   6   0       43.04       35.16     10.34 o 
   7   6   0        0.19        2.36      4.25 o 
   1   7   0       15.73       14.94      1.72 o 
   2   7   0       54.87       49.17      2.51 o 
   3   7   0       60.44       60.77      2.62 o 
   4   7   0       87.08       82.23      5.30 o 
   5   7   0       23.40       27.57      7.97 o 
   6   7   0       44.83       55.67      5.90 o 
   7   7   0        0.01        3.90      4.73 o 
   0   8   0        0.32       -1.00      1.83 o 
   1   8   0       67.25       67.93      2.74 o 
   2   8   0       13.55       15.88      2.30 o 
   3   8   0      448.28      478.42      7.85 o 
   4   8   0      404.28      395.21      9.30 o 
   5   8   0       12.13       14.20      3.38 o 
   6   8   0       13.22        9.13      3.41 o 
   7   8   0        4.79        5.55      5.08 o 
   1   9   0      850.35      903.58     12.75 o 
   2   9   0       57.99       66.82      2.60 o 
   3   9   0        2.97        4.97      2.59 o 
   4   9   0      188.36      162.43      5.88 o 
   5   9   0        0.06        1.96      2.72 o 
   6   9   0        5.84        5.00      6.02 o 
   0  10   0       31.79       27.66      2.63 o 
   1  10   0       17.03       18.14      1.66 o 
   2  10   0       10.76       13.39      1.87 o 
   3  10   0        5.26        2.45      1.48 o 
   4  10   0       24.21       19.00      2.69 o 
   5  10   0        0.14        1.73      2.29 o 
   6  10   0        0.58       -2.13      2.60 o 
   1  11   0       22.00       23.86      1.88 o 
   2  11   0       64.54       65.61      3.34 o 
   3  11   0      128.15      119.55      4.85 o 
   4  11   0        0.39       -0.64      2.01 o 
   5  11   0       28.98       25.90      4.48 o 
   6  11   0       13.00       16.66      5.79 o 
   0  12   0       25.23       26.88      2.84 o 
   1  12   0        1.28        3.09      1.46 o 
   2  12   0        2.04        2.52      1.45 o 
   3  12   0        0.14        0.95      1.56 o 
   4  12   0        5.50        4.77      2.79 o 
   5  12   0        0.19        0.31      2.44 o 
   6  12   0        0.32       -1.18      3.90 o 
   1  13   0       97.77       95.09      4.65 o 
   2  13   0       53.05       57.56      3.60 o 
   3  13   0       54.76       56.73      4.74 o 
   4  13   0       23.92       16.74      3.94 o 
   5  13   0        7.43        6.88      3.48 o 
   0  14   0        0.97        1.06      2.60 o 
   1  14   0       23.77       29.18      2.78 o 
   2  14   0        3.29        2.68      1.68 o 
   3  14   0       13.83       15.60      2.64 o 
   4  14   0        0.10        1.03      2.49 o 
   5  14   0        0.00        2.95      3.90 o 
   1  15   0        5.70        5.72      2.25 o 
   2  15   0       38.77       41.42      3.67 o 
   3  15   0        3.75        0.06      2.30 o 
   4  15   0       33.44       36.96      5.22 o 
   5  15   0        0.04        2.01      4.84 o 
   0  16   0        7.50        2.95      3.19 o 
   1  16   0        1.96        3.73      1.96 o 
   2  16   0        0.12        0.69      2.03 o 
   3  16   0       26.53       29.34      7.50 o 
   4  16   0        4.01        0.60      4.13 o 
   1  17   0        0.06        0.69      1.77 o 
   2  17   0        2.68        4.64      2.35 o 
   3  17   0        0.01       -2.13      3.07 o 
   4  17   0        0.01       -0.71      3.54 o 
   0  18   0        2.19        2.72      3.43 o 
   1  18   0        1.62        2.67      2.13 o 
   2  18   0        4.35        3.43      4.02 o 
   3  18   0       19.83       21.85      5.67 o 
   1  19   0       23.28       22.28      3.66 o 
   2  19   0       38.96       56.35      8.03 o 
   3  19   0        0.23       -0.71      4.13 o 
   0  20   0       10.59        2.72      3.54 o 
   1  20   0       13.06        8.03      4.37 o 
   2  20   0        0.66       -0.47      4.02 o 
  -7   0   1       35.69       31.66      6.38 o 
  -5   0   1       39.36       47.60      6.62 o 
  -3   0   1      149.19      136.91      7.32 o 
  -1   0   1     3132.08     2921.50     55.99 o 
   3   0   1      108.32      109.50      6.85 o 
   5   0   1      131.67      133.84      9.21 o 
   7   0   1       33.83       32.72      6.97 o 
  -6   1   1       26.74       28.59      4.43 o 
  -5   1   1       70.22       66.93     10.81 o 
  -4   1   1        0.19        0.95      0.97 o 
  -3   1   1      167.77      173.15      5.88 o 
  -2   1   1      473.94      418.71      6.36 o 
  -1   1   1       44.12       38.31      1.65 o 
   0   1   1      755.08      708.99     14.53 o 
   1   1   1     4174.31     3982.11     35.54 o 
   2   1   1      201.26      192.33      5.42 o 
   3   1   1       62.02       53.98      3.45 o 
   4   1   1        0.00        0.35      1.54 o 
   5   1   1      476.44      499.20     18.31 o 
   6   1   1       28.16       26.70      4.05 o 
   7   1   1        0.09        5.79      3.04 o 
  -6   2   1       86.70       87.88      5.96 o 
  -5   2   1       54.64       74.66      8.39 o 
  -4   2   1       12.49       11.21      1.56 o 
  -3   2   1      519.48      558.38     12.00 o 
  -2   2   1     1868.30     1775.97     64.71 o 
  -1   2   1     1069.88     1032.66     22.44 o 
   0   2   1     1286.07     1287.66     18.04 o 
   1   2   1    11372.79    10185.44    143.42 o 
   2   2   1      302.22      326.28     11.99 o 
   3   2   1      170.87      185.30      6.14 o 
   4   2   1      173.61      174.97      6.85 o 
   5   2   1      164.38      170.36      7.60 o 
   6   2   1       45.64       38.43      9.98 o 
   7   2   1        0.65        9.33      4.96 o 
  -7   3   1        0.04        0.88      2.47 o 
  -6   3   1        0.86        3.47      2.38 o 
  -5   3   1        0.07       -0.11      1.40 o 
  -4   3   1       63.97       67.33      3.33 o 
  -3   3   1      396.18      419.53      6.14 o 
  -2   3   1      225.05      231.37      3.22 o 
  -1   3   1    13186.96    11729.79    124.99 o 
   0   3   1     4648.54     4314.12     45.85 o 
   1   3   1     6828.73     6442.92     58.44 o 
   2   3   1     2615.89     2538.44     29.42 o 
   3   3   1       21.15       21.59      1.54 o 
   4   3   1       24.30       22.87      2.92 o 
   5   3   1      317.31      327.32     10.99 o 
   6   3   1       11.51       10.51      4.25 o 
   7   3   1        9.96       10.75      4.49 o 
  -7   4   1       18.83       25.39      4.73 o 
  -6   4   1       15.47       10.50      3.06 o 
  -5   4   1      105.46      105.98      4.66 o 
  -4   4   1        3.47        4.18      1.35 o 
  -3   4   1       49.89       61.75      2.04 o 
  -2   4   1      248.87      253.57      3.90 o 
  -1   4   1     1470.69     1492.24     14.76 o 
   0   4   1     1182.71     1174.01     11.86 o 
   1   4   1     3475.87     3350.99     31.53 o 
   2   4   1      449.48      450.51      5.58 o 
   3   4   1        0.24        1.37      1.31 o 
   4   4   1       27.19       26.96      3.35 o 
   5   4   1      138.32      142.06      6.94 o 
   6   4   1        1.98        1.85      2.64 o 
   7   4   1        1.54        0.59      3.43 o 
  -7   5   1       25.97       24.69      6.14 o 
  -6   5   1        4.82        4.28      2.55 o 
  -5   5   1       92.68       91.55     12.40 o 
  -4   5   1       51.27       53.33      3.09 o 
  -3   5   1      205.69      219.57      4.00 o 
  -2   5   1        2.39        3.91      0.63 o 
  -1   5   1     2782.51     2719.81     25.86 o 
   0   5   1     1354.01     1371.95     13.93 o 
   1   5   1     1962.12     1793.11     57.85 o 
   2   5   1      662.93      698.49      7.73 o 
   3   5   1      177.54      178.36      4.34 o 
   4   5   1      101.30      108.67      4.45 o 
   5   5   1      124.22      119.01      5.24 o 
   6   5   1        0.00       -0.28      2.29 o 
   7   5   1       13.07       14.77      5.20 o 
  -7   6   1       21.30       23.86      6.50 o 
  -6   6   1       40.57       46.97      5.28 o 
  -5   6   1       53.09       56.49      5.16 o 
  -4   6   1        5.71        3.46      1.96 o 
  -3   6   1       34.37       44.07      2.90 o 
  -2   6   1      540.84      567.09      7.98 o 
  -1   6   1     2055.76     2112.85     38.86 o 
   0   6   1      521.99      528.66      7.02 o 
   1   6   1      113.00      106.09      2.68 o 
   2   6   1     1137.65     1170.57     13.57 o 
   3   6   1      264.59      278.88      5.65 o 
   4   6   1      113.51      108.44      5.45 o 
   5   6   1       38.15       32.68      5.73 o 
   6   6   1        0.03        1.19      2.38 o 
   7   6   1        6.26        9.57      4.25 o 
  -7   7   1        5.54        0.47      4.02 o 
  -6   7   1       29.22       36.24      4.88 o 
  -5   7   1      128.70      116.85      6.74 o 
  -4   7   1       18.55       19.54      3.18 o 
  -3   7   1       12.25       15.44      1.55 o 
  -2   7   1        2.53        1.46      0.58 o 
  -1   7   1       20.62       22.19      2.35 o 
   0   7   1      204.22      199.19      3.68 o 
   1   7   1      137.82      139.67      4.88 o 
   2   7   1     3181.24     3255.01     32.34 o 
   3   7   1        4.94        4.13      1.74 o 
   4   7   1       11.15       13.54      1.82 o 
   5   7   1       51.66       55.07      5.34 o 
   6   7   1       12.35       22.62      4.22 o 
   7   7   1        5.01        5.55      4.61 o 
  -7   8   1        1.98        2.95      4.37 o 
  -6   8   1        9.52        6.61      3.20 o 
  -5   8   1       22.49       21.27      6.50 o 
  -4   8   1      103.38      109.24      5.67 o 
  -3   8   1       13.45       11.16      1.82 o 
  -2   8   1      272.81      283.12      4.49 o 
  -1   8   1       59.41       67.01      2.19 o 
   0   8   1        0.28        1.16      0.83 o 
   1   8   1       32.72       38.39      1.98 o 
   2   8   1       11.43       19.11      1.74 o 
   3   8   1       29.85       34.96      2.39 o 
   4   8   1        5.38        4.16      2.51 o 
   5   8   1       32.40       32.82      4.54 o 
   6   8   1       34.69       31.89      5.10 o 
  -6   9   1       10.55       13.93      3.45 o 
  -5   9   1        0.59       -0.25      1.94 o 
  -4   9   1        9.20        6.69      2.63 o 
  -3   9   1      179.74      183.02      5.48 o 
  -2   9   1        1.04        2.79      1.21 o 
  -1   9   1      125.65      128.40      3.18 o 
   0   9   1       54.05       52.02      2.10 o 
   1   9   1      113.68      114.65      3.18 o 
   2   9   1        0.46        0.94      1.04 o 
   3   9   1       36.25       40.27      2.11 o 
   4   9   1       17.41       18.29      2.62 o 
   5   9   1        1.45        1.73      2.62 o 
   6   9   1        0.27        1.72      2.86 o 
  -6  10   1        7.87        6.82      3.25 o 
  -5  10   1        2.36        3.83      2.84 o 
  -4  10   1      228.33      212.02      8.85 o 
  -3  10   1      211.07      216.27      6.20 o 
  -2  10   1      118.51      112.41      5.25 o 
  -1  10   1        0.00       -0.02      0.82 o 
   0  10   1       35.65       40.70      2.13 o 
   1  10   1        4.02        1.50      1.03 o 
   2  10   1        6.11        6.24      1.47 o 
   3  10   1       21.98       19.04      3.96 o 
   4  10   1        3.39        3.31      1.92 o 
   5  10   1        2.12       -0.14      2.46 o 
   6  10   1        0.66       -1.06      3.54 o 
  -6  11   1        0.02        0.35      4.02 o 
  -5  11   1       36.46       41.05      5.67 o 
  -4  11   1       30.68       38.83      4.60 o 
  -3  11   1      247.55      234.49      6.66 o 
  -2  11   1        3.66        2.86      1.37 o 
  -1  11   1      148.42      153.04      4.63 o 
   0  11   1        0.73        1.01      1.02 o 
   1  11   1      165.07      164.50      4.15 o 
   2  11   1       31.30       34.98      2.83 o 
   3  11   1        0.80        0.72      1.44 o 
   4  11   1        2.93        3.02      2.02 o 
   5  11   1        0.07       -1.20      2.33 o 
   6  11   1        0.09       -2.60      3.43 o 
  -6  12   1        0.04       -3.78      3.78 o 
  -5  12   1       12.21        4.33      3.84 o 
  -4  12   1        0.29        0.59      2.34 o 
  -3  12   1        1.13       -0.82      2.07 o 
  -2  12   1       21.83       23.65      3.06 o 
  -1  12   1        2.56        2.78      1.47 o 
   0  12   1       98.00      100.88      3.27 o 
   1  12   1        1.78        1.83      1.15 o 
   2  12   1        0.11       -0.01      1.27 o 
   3  12   1        2.13       -0.86      1.46 o 
   4  12   1        4.22        4.12      1.99 o 
   5  12   1        0.24       -1.60      2.66 o 
   6  12   1        1.42        2.48      4.73 o 
  -6  13   1        4.30        4.49      4.73 o 
  -5  13   1       50.63       49.14      5.93 o 
  -4  13   1       17.03       15.28      3.63 o 
  -3  13   1        0.85       -0.28      1.98 o 
  -2  13   1        3.73        2.03      1.53 o 
  -1  13   1       97.56      100.71      4.22 o 
   0  13   1        6.70        5.80      1.68 o 
   1  13   1        4.36        2.87      1.96 o 
   2  13   1       28.82       33.95      3.00 o 
   3  13   1       11.77       13.20      2.46 o 
   4  13   1        0.61       -0.57      2.84 o 
   5  13   1        4.26        4.25      3.33 o 
  -5  14   1        9.44        5.67      4.49 o 
  -4  14   1      112.16      107.76      7.48 o 
  -3  14   1       12.70        9.95      3.72 o 
  -2  14   1       63.73       62.21      3.73 o 
  -1  14   1       11.91        9.13      1.94 o 
   0  14   1        2.87        3.34      1.98 o 
   1  14   1      133.04      138.67      6.03 o 
   2  14   1       16.49       20.57      2.67 o 
   3  14   1        0.63        0.50      1.77 o 
   4  14   1        1.76       -0.31      2.63 o 
   5  14   1        4.93        2.36      4.61 o 
  -5  15   1       14.80       24.10      6.50 o 
  -4  15   1        0.61        2.45      2.94 o 
  -3  15   1       26.96       24.40      4.08 o 
  -2  15   1        8.98        9.13      2.18 o 
  -1  15   1       45.44       52.65      5.64 o 
   0  15   1       11.82       11.17      2.51 o 
   1  15   1       32.02       33.61      3.75 o 
   2  15   1       11.57       13.01      2.92 o 
   3  15   1       25.62       27.03      3.32 o 
   4  15   1       13.80       20.50      4.33 o 
   5  15   1        0.02        2.01      4.25 o 
  -4  16   1        4.04       -0.64      2.72 o 
  -3  16   1        3.19       -0.29      2.84 o 
  -2  16   1        9.89       11.16      3.09 o 
  -1  16   1       32.02       30.94      3.63 o 
   0  16   1      198.96      207.70     25.81 o 
   1  16   1        1.19       -0.67      1.89 o 
   2  16   1        4.87        6.24      2.84 o 
   3  16   1        5.93        8.27      2.51 o 
   4  16   1       17.05       14.08      4.07 o 
  -4  17   1       11.59       14.06      5.43 o 
  -3  17   1        0.53        1.88      2.89 o 
  -2  17   1       39.30       32.48      6.02 o 
  -1  17   1      154.34      134.66      9.45 o 
   0  17   1       12.36       14.45      2.96 o 
   1  17   1        6.19        7.61      2.67 o 
   2  17   1        0.80        0.63      2.07 o 
   3  17   1        9.48        3.19      4.49 o 
   4  17   1        0.00        0.00      3.90 o 
  -3  18   1        2.16        3.43      3.90 o 
  -2  18   1        0.01       -2.01      3.31 o 
  -1  18   1       14.29        5.32      3.54 o 
   0  18   1       47.68       54.27      4.72 o 
   1  18   1       13.49       15.68      3.16 o 
   2  18   1       27.81       30.19      5.08 o 
   3  18   1       11.80       10.04      5.08 o 
  -3  19   1        0.06        0.47      3.54 o 
  -2  19   1       13.06       14.77      5.32 o 
  -1  19   1        2.27        5.55      3.78 o 
   0  19   1       17.64       21.35      3.60 o 
   1  19   1        6.78       13.27      6.79 o 
   2  19   1       23.48       40.28      7.21 o 
   3  19   1        0.63        1.42      4.49 o 
  -2  20   1        0.20       -0.35      3.78 o 
  -1  20   1        5.56        6.97      3.90 o 
   0  20   1        2.54        2.95      2.59 o 
   1  20   1       13.23       10.91      6.02 o 
  -6   0   2      336.61      371.74     17.96 o 
  -4   0   2       24.59       27.37      3.19 o 
  -2   0   2     1613.13     1512.00     21.39 o 
   0   0   2     1481.38     1400.39     27.52 o 
   2   0   2      113.09      129.35      6.26 o 
   4   0   2      149.68      163.61      9.33 o 
   6   0   2       20.45       17.13      5.08 o 
  -7   1   2       18.99       22.33      6.73 o 
  -6   1   2        0.18        2.01      3.54 o 
  -5   1   2      104.06      103.23     12.70 o 
  -4   1   2      478.62      513.13      9.25 o 
  -3   1   2        9.76       10.17      1.92 o 
  -2   1   2      340.33      335.94      4.70 o 
  -1   1   2      334.65      344.01      7.96 o 
   0   1   2       44.92       43.36      2.54 o 
   1   1   2     2532.68     2395.66     36.96 o 
   2   1   2     1054.42     1064.41     17.85 o 
   3   1   2     1259.94     1275.29     30.59 o 
   4   1   2      571.66      539.30     35.67 o 
   5   1   2       85.38       86.52      6.26 o 
   6   1   2       42.10       56.64     11.22 o 
   7   1   2       17.24        8.15      5.08 o 
  -7   2   2       17.80       15.83      6.26 o 
  -6   2   2      106.76      119.17      6.85 o 
  -5   2   2        3.67        1.69      1.57 o 
  -4   2   2      101.31      111.03      3.33 o 
  -3   2   2      187.94      225.29      7.04 o 
  -2   2   2     1028.02     1011.70     10.81 o 
  -1   2   2     1709.07     1540.35     14.70 o 
   0   2   2     8682.31     7503.21    117.29 o 
   1   2   2     3518.06     3332.76     67.70 o 
   2   2   2       21.14       18.12      2.02 o 
   3   2   2       60.11       68.12      3.78 o 
   4   2   2       81.02       81.97      4.86 o 
   5   2   2      174.25      167.73      7.20 o 
   6   2   2       35.85       32.85     10.34 o 
   7   2   2        0.86        4.13      4.84 o 
  -7   3   2       10.72       10.40      5.79 o 
  -6   3   2        5.06        5.98      2.60 o 
  -5   3   2        1.56        2.22      1.42 o 
  -4   3   2       70.71       62.19      8.17 o 
  -3   3   2        0.90       -0.11      0.59 o 
  -2   3   2       46.61       59.55      2.08 o 
  -1   3   2     3728.03     3367.57     35.04 o 
   0   3   2      347.43      325.61      4.97 o 
   1   3   2     3879.30     3709.49     40.54 o 
   2   3   2      358.24      348.04      5.39 o 
   3   3   2      246.22      230.42     13.82 o 
   4   3   2      163.23      155.72      6.61 o 
   5   3   2      185.56      179.15      7.92 o 
   6   3   2       25.67       21.11      3.71 o 
  -7   4   2       16.93       25.99      7.44 o 
  -6   4   2       66.21       60.48      7.68 o 
  -5   4   2       93.72      108.00      6.00 o 
  -4   4   2       15.43       19.27      2.66 o 
  -3   4   2       38.54       45.92      2.44 o 
  -2   4   2      594.73      598.15      6.27 o 
  -1   4   2     1276.99     1213.20     21.03 o 
   0   4   2     1254.94     1176.26     12.00 o 
   1   4   2     6159.26     5999.35     55.24 o 
   2   4   2       69.04       79.11      2.38 o 
   3   4   2      196.85      186.95      5.23 o 
   4   4   2      384.73      392.21     11.01 o 
   5   4   2       11.34       10.74      3.07 o 
   6   4   2        7.59        6.03      5.61 o 
   7   4   2        2.61        5.32      4.25 o 
  -7   5   2        5.05        6.39      3.43 o 
  -6   5   2       15.35       12.60      3.31 o 
  -5   5   2        3.17        7.23      2.62 o 
  -4   5   2       48.17       51.71      7.97 o 
  -3   5   2       14.30       16.29      1.25 o 
  -2   5   2      742.86      726.48      7.38 o 
  -1   5   2     1555.60     1483.71     17.31 o 
   0   5   2     2806.13     2814.07     26.76 o 
   1   5   2      359.62      352.44      5.28 o 
   2   5   2     1006.94     1039.82     10.71 o 
   3   5   2      141.33      148.39      4.61 o 
   4   5   2       64.71       69.65      4.82 o 
   5   5   2       12.67       16.55      3.57 o 
   6   5   2        0.04       -1.54      2.72 o 
   7   5   2       30.68       34.26      7.44 o 
  -7   6   2        1.46        4.49      4.25 o 
  -6   6   2       27.80       28.14      4.42 o 
  -5   6   2        0.67        1.80      2.09 o 
  -4   6   2       25.84       35.51      3.84 o 
  -3   6   2        8.72        7.16      0.96 o 
  -2   6   2      102.72       77.69      3.44 o 
  -1   6   2       86.82       81.58      1.93 o 
   0   6   2       18.60       21.93      2.01 o 
   1   6   2      117.06      124.61      3.01 o 
   2   6   2        0.01        2.14      0.97 o 
   3   6   2       22.34       24.21      2.05 o 
   4   6   2      196.01      188.41      6.10 o 
   5   6   2       25.69       23.09      3.44 o 
   6   6   2        3.64        6.66      3.17 o 
   7   6   2        1.19        0.00      3.54 o 
  -7   7   2       35.83       28.94      6.73 o 
  -6   7   2       25.92       18.64      5.43 o 
  -5   7   2        0.18       -1.37      1.73 o 
  -4   7   2        4.98        3.45      1.83 o 
  -3   7   2       55.10       50.26      2.80 o 
  -2   7   2       37.78       47.07      2.03 o 
  -1   7   2     1208.29     1152.14     12.46 o 
   0   7   2      187.48      197.03      3.71 o 
   1   7   2      172.06      171.69      3.75 o 
   2   7   2      359.44      363.38      7.37 o 
   3   7   2      150.37      154.06      4.50 o 
   4   7   2        7.47        5.91      1.65 o 
   5   7   2       16.44       22.07      3.85 o 
   6   7   2        4.76       -0.96      2.60 o 
  -7   8   2        0.00       -0.24      4.25 o 
  -6   8   2       69.63       67.44      9.39 o 
  -5   8   2       19.43       28.09      9.21 o 
  -4   8   2       78.68       77.18      5.42 o 
  -3   8   2       13.78       13.01      1.83 o 
  -2   8   2      813.81      806.77     12.00 o 
  -1   8   2      198.28      192.06      3.61 o 
   0   8   2        7.84        7.82      1.25 o 
   1   8   2       62.37       63.90      3.24 o 
   2   8   2       21.13       17.25      1.77 o 
   3   8   2      122.36      125.02      3.37 o 
   4   8   2        1.08        0.45      1.34 o 
   5   8   2       22.44       32.49      4.39 o 
   6   8   2       28.20       25.83      4.76 o 
  -7   9   2       10.38        7.09      5.20 o 
  -6   9   2       25.88       21.43      4.36 o 
  -5   9   2        0.30       -2.11      2.13 o 
  -4   9   2       41.86       40.96      8.98 o 
  -3   9   2       66.95       70.99      3.39 o 
  -2   9   2       92.56       90.82      3.43 o 
  -1   9   2      593.08      608.62     10.75 o 
   0   9   2      716.76      692.12      9.05 o 
   1   9   2      113.22      114.23      3.30 o 
   2   9   2      295.66      304.19      6.82 o 
   3   9   2      315.38      314.05      5.60 o 
   4   9   2        0.28       -0.77      1.44 o 
   5   9   2        6.68        2.60      2.58 o 
   6   9   2        3.35        8.03      4.61 o 
  -6  10   2        3.41        3.92      3.15 o 
  -5  10   2       23.49       20.24      5.14 o 
  -4  10   2        1.33        1.18      2.20 o 
  -3  10   2       34.47       30.19      4.31 o 
  -2  10   2       10.21       12.22      1.74 o 
  -1  10   2        8.51        9.41      1.60 o 
   0  10   2      208.57      204.57      4.33 o 
   1  10   2        0.14        0.03      0.99 o 
   2  10   2       81.39       83.37      3.23 o 
   3  10   2       80.46       86.05      3.01 o 
   4  10   2        0.05       -0.80      1.42 o 
   5  10   2        1.78        2.57      3.07 o 
   6  10   2        5.28        6.14      4.73 o 
  -6  11   2       19.65       23.86      6.14 o 
  -5  11   2      102.29       94.57      7.01 o 
  -4  11   2      132.89      125.46      7.03 o 
  -3  11   2      498.27      436.25     12.26 o 
  -2  11   2      169.94      168.62      5.05 o 
  -1  11   2      277.54      281.06      6.44 o 
   0  11   2      399.70      395.81      6.65 o 
   1  11   2       10.61       11.33      1.63 o 
   2  11   2        1.41       -0.36      1.21 o 
   3  11   2       86.90       87.33      4.38 o 
   4  11   2       40.51       29.31      5.34 o 
   5  11   2        0.02       -0.52      1.84 o 
   6  11   2        0.98        0.12      4.37 o 
  -6  12   2        7.26       10.87      5.08 o 
  -5  12   2        0.00       -0.26      2.53 o 
  -4  12   2       33.91       37.52      8.62 o 
  -3  12   2       41.31       44.71      4.52 o 
  -2  12   2        4.15        3.27      1.52 o 
  -1  12   2        3.07        6.65      1.68 o 
   0  12   2      265.46      253.33      6.27 o 
   1  12   2       94.85       93.38      3.39 o 
   2  12   2        7.93        7.98      1.92 o 
   3  12   2        2.86        3.10      1.73 o 
   4  12   2        5.26        6.28      2.25 o 
   5  12   2        0.02        1.40      2.86 o 
   6  12   2       16.60        9.45      5.79 o 
  -6  13   2        0.23       -3.90      3.90 o 
  -5  13   2        5.02        5.52      3.30 o 
  -4  13   2       56.69       65.08     10.40 o 
  -3  13   2      284.60      245.67      9.34 o 
  -2  13   2       20.01       23.81      4.96 o 
  -1  13   2        3.29        1.08      1.47 o 
   0  13   2      293.26      291.70      7.26 o 
   1  13   2       14.72       14.54      2.17 o 
   2  13   2       83.55       87.37      4.24 o 
   3  13   2        9.40        7.37      2.15 o 
   4  13   2        4.05        3.19      2.05 o 
   5  13   2        0.01        1.63      3.09 o 
  -5  14   2        0.05       -0.95      4.13 o 
  -4  14   2        1.62        4.08      3.43 o 
  -3  14   2        2.03       -1.00      2.33 o 
  -2  14   2        5.23        5.56      2.46 o 
  -1  14   2       19.35       16.92      2.29 o 
   0  14   2       45.58       53.40      3.50 o 
   1  14   2       83.51       90.53      5.09 o 
   2  14   2       19.04       21.23      2.80 o 
   3  14   2        4.24        3.06      1.94 o 
   4  14   2        1.73        0.78      2.46 o 
   5  14   2        0.38       -3.43      3.43 o 
  -5  15   2       11.90       12.99      5.43 o 
  -4  15   2       27.72       26.71      4.71 o 
  -3  15   2        8.49        7.87      3.54 o 
  -2  15   2        6.79        3.47      2.95 o 
  -1  15   2        0.88       -0.10      1.43 o 
   0  15   2       34.02       43.86      6.85 o 
   1  15   2      100.49      103.08     15.53 o 
   2  15   2       37.69       37.93      4.15 o 
   3  15   2        1.13        0.89      1.94 o 
   4  15   2        0.09       -0.79      2.53 o 
   5  15   2        0.44        0.95      4.61 o 
  -4  16   2        4.31        5.37      3.41 o 
  -3  16   2        2.32        2.79      2.72 o 
  -2  16   2       56.19       56.79      5.23 o 
  -1  16   2        3.00        0.83      1.88 o 
   0  16   2        0.05        0.75      2.42 o 
   1  16   2        7.96       10.92      2.71 o 
   2  16   2        2.54        4.34      2.47 o 
   3  16   2        2.98        5.02      2.67 o 
   4  16   2       11.65       11.69      4.00 o 
  -4  17   2        3.92        3.66      4.49 o 
  -3  17   2        1.67       -1.93      2.22 o 
  -2  17   2       24.05       20.91      3.97 o 
  -1  17   2       25.34       16.07      4.61 o 
   0  17   2        8.74        8.30      2.63 o 
   1  17   2        9.18       10.52      2.91 o 
   2  17   2        9.08        7.70      2.88 o 
   3  17   2        0.00        1.26      2.38 o 
   4  17   2        8.41        2.01      5.32 o 
  -3  18   2        0.84        3.50      3.18 o 
  -2  18   2        3.34        2.72      3.19 o 
  -1  18   2       87.10       84.34      8.39 o 
   0  18   2        6.02        8.33      2.76 o 
   1  18   2        3.57        3.81      2.38 o 
   2  18   2        2.88        5.48      4.96 o 
   3  18   2        2.21        5.43      4.96 o 
  -3  19   2        2.03        0.59      4.02 o 
  -2  19   2        0.67        5.55      3.66 o 
  -1  19   2       55.89       61.31      7.56 o 
   0  19   2       15.42       12.88      4.49 o 
   1  19   2        8.09        6.68      2.71 o 
   2  19   2       14.92       19.02      3.95 o 
  -2  20   2       32.73       47.25      7.44 o 
  -1  20   2       51.90       63.67      8.39 o 
   0  20   2       12.69       13.11      4.49 o 
   1  20   2        2.25        6.36      2.88 o 
  -5   0   3       27.52       30.42      8.03 o 
  -3   0   3     2101.13     2192.84     31.22 o 
  -1   0   3       78.83       65.17      2.37 o 
   1   0   3     1202.13     1142.64     16.20 o 
   3   0   3      226.63      224.79     10.04 o 
   5   0   3      198.10      191.36     11.34 o 
  -7   1   3        7.00       11.10      5.67 o 
  -6   1   3        0.30       -0.19      2.35 o 
  -5   1   3       46.20       43.31      3.17 o 
  -4   1   3      298.76      315.70      5.19 o 
  -3   1   3     1108.56     1118.05     27.08 o 
  -2   1   3      258.72      253.70      3.56 o 
  -1   1   3       28.76       30.52      1.49 o 
   0   1   3      442.27      410.13      8.19 o 
   1   1   3      970.97      923.47     11.98 o 
   2   1   3        0.55       -0.35      1.04 o 
   3   1   3       69.27       72.22      4.43 o 
   4   1   3       64.63       64.79      4.38 o 
   5   1   3       62.98       60.98     10.16 o 
   6   1   3       52.30       46.58     24.39 o 
  -7   2   3       27.82       30.48      7.32 o 
  -6   2   3        0.17       -1.30      1.77 o 
  -5   2   3       33.32       28.45      2.77 o 
  -4   2   3        0.19        0.59      0.85 o 
  -3   2   3        1.48        0.10      0.67 o 
  -2   2   3      115.98      105.24      4.57 o 
  -1   2   3      475.69      397.63      5.25 o 
   0   2   3      643.80      621.90      6.79 o 
   1   2   3     2621.16     2548.27     30.30 o 
   2   2   3       16.28       14.49      2.72 o 
   3   2   3       17.47       15.20      6.79 o 
   4   2   3        0.21        0.27      1.83 o 
   5   2   3        2.88        6.18      2.59 o 
   6   2   3       36.84       42.70     13.94 o 
  -7   3   3       59.23       55.17      9.33 o 
  -6   3   3        0.86       -0.36      1.46 o 
  -5   3   3      192.11      181.01      7.46 o 
  -4   3   3       24.95       27.60      2.66 o 
  -3   3   3       56.22       56.36      2.08 o 
  -2   3   3       52.09       47.39      1.60 o 
  -1   3   3     1300.22     1206.78     14.07 o 
   0   3   3      412.74      396.98      4.91 o 
   1   3   3      185.52      171.17      6.85 o 
   2   3   3       14.63       12.88      1.47 o 
   3   3   3      281.55      333.29      9.22 o 
   4   3   3      451.14      453.49     16.42 o 
   5   3   3       38.90       25.86      3.76 o 
   6   3   3        3.47        7.18      3.84 o 
  -7   4   3       21.80       21.50      6.85 o 
  -6   4   3        8.29        9.86      4.84 o 
  -5   4   3      154.97      175.17      7.60 o 
  -4   4   3       29.85       32.63      2.27 o 
  -3   4   3      251.35      213.24     21.27 o 
  -2   4   3       25.85       18.68      3.04 o 
  -1   4   3     1623.08     1578.31     18.07 o 
   0   4   3      114.74      110.37      2.97 o 
   1   4   3      223.31      227.68      5.69 o 
   2   4   3     1219.42     1316.73     14.61 o 
   3   4   3      649.48      678.06     13.75 o 
   4   4   3       88.96       98.78      5.58 o 
   5   4   3        0.77       -0.45      1.87 o 
   6   4   3       26.96       19.89      8.15 o 
  -7   5   3        1.77        9.80      6.02 o 
  -6   5   3        1.26        0.77      2.19 o 
  -5   5   3       16.32       18.89      3.34 o 
  -4   5   3      214.56      221.61     12.29 o 
  -3   5   3      213.04      210.03      3.92 o 
  -2   5   3     1036.98     1034.13     11.13 o 
  -1   5   3       78.44       64.72      2.15 o 
   0   5   3        7.99        7.09      0.85 o 
   1   5   3        3.73        3.72      1.24 o 
   2   5   3     1441.37     1490.67     19.60 o 
   3   5   3        0.54        2.90      1.40 o 
   4   5   3       52.05       61.63      5.13 o 
   5   5   3      103.90       99.18      6.44 o 
   6   5   3        1.92        3.13      3.90 o 
   7   5   3        1.53        3.66      3.90 o 
  -6   6   3        3.30        1.14      2.44 o 
  -5   6   3      280.85      267.05     17.48 o 
  -4   6   3        0.01       -0.29      1.45 o 
  -3   6   3      229.77      229.86      6.92 o 
  -2   6   3      351.52      374.51      5.42 o 
  -1   6   3      494.22      503.22      7.61 o 
   0   6   3       56.77       63.97      2.03 o 
   1   6   3       94.21       92.12      2.70 o 
   2   6   3     2244.41     2213.62     30.09 o 
   3   6   3      255.05      255.42      4.93 o 
   4   6   3      333.58      346.38     10.77 o 
   5   6   3       23.53       20.60      3.02 o 
   6   6   3       33.62       27.88      6.26 o 
  -6   7   3        6.10        5.59      3.72 o 
  -5   7   3        1.59        3.87      2.44 o 
  -4   7   3        9.08        6.99      2.41 o 
  -3   7   3        5.34        6.66      1.29 o 
  -2   7   3      120.65      104.16      3.22 o 
  -1   7   3     2961.72     2831.04     38.04 o 
   0   7   3      592.77      640.89      8.17 o 
   1   7   3      141.69      148.69      3.58 o 
   2   7   3     1347.78     1289.30     17.84 o 
   3   7   3      149.21      142.78      3.69 o 
   4   7   3        1.38        0.61      1.32 o 
   5   7   3        0.08       -1.49      1.83 o 
   6   7   3        1.84        3.19      3.43 o 
  -7   8   3        1.68       -3.19      3.66 o 
  -6   8   3        1.07        2.99      2.72 o 
  -5   8   3       46.30       43.99      4.77 o 
  -4   8   3      149.41      138.32      7.91 o 
  -3   8   3        0.77       -0.25      1.53 o 
  -2   8   3       98.71       91.14      3.21 o 
  -1   8   3       11.29       12.74      1.36 o 
   0   8   3       99.49      106.34      2.90 o 
   1   8   3      131.50      125.50      3.41 o 
   2   8   3      285.95      284.00      5.75 o 
   3   8   3      121.12      116.24      5.02 o 
   4   8   3       27.63       31.47      2.85 o 
   5   8   3        1.20       -0.34      2.25 o 
   6   8   3        0.69        0.59      2.95 o 
  -7   9   3       25.44       22.68      6.38 o 
  -6   9   3       31.42       30.42      4.79 o 
  -5   9   3       11.86        7.85      3.01 o 
  -4   9   3       36.64       33.42      4.05 o 
  -3   9   3       81.32       72.65      4.67 o 
  -2   9   3       10.14       11.92      2.29 o 
  -1   9   3      297.18      281.58      5.95 o 
   0   9   3       10.21       13.48      1.42 o 
   1   9   3        9.40        5.39      1.24 o 
   2   9   3       42.73       52.75      3.38 o 
   3   9   3      141.03      144.02      3.85 o 
   4   9   3        6.05        6.00      1.81 o 
   5   9   3        6.68        5.79      7.50 o 
   6   9   3       19.16       11.10      5.32 o 
  -6  10   3        0.11       -1.30      3.01 o 
  -5  10   3       41.18       53.93      5.53 o 
  -4  10   3       51.84       55.50      9.86 o 
  -3  10   3        5.98        6.76      2.44 o 
  -2  10   3      265.09      234.88      6.55 o 
  -1  10   3       23.08       21.12      2.08 o 
   0  10   3      521.45      535.04      7.93 o 
   1  10   3      385.48      400.39      7.00 o 
   2  10   3       11.72       14.03      2.57 o 
   3  10   3       33.00       36.35      2.32 o 
   4  10   3        0.46        3.18      1.87 o 
   5  10   3       32.67       39.45      5.28 o 
   6  10   3        3.88        2.48      4.13 o 
  -6  11   3       12.98        7.56      4.61 o 
  -5  11   3        0.78        0.49      2.95 o 
  -4  11   3        1.74        2.10      2.29 o 
  -3  11   3       27.93       22.96      3.49 o 
  -2  11   3       67.44       65.99      4.67 o 
  -1  11   3        4.59        7.74      1.67 o 
   0  11   3        0.22       -0.05      1.36 o 
   1  11   3      201.54      206.93      5.00 o 
   2  11   3       30.04       30.58      3.89 o 
   3  11   3        0.24       -0.58      1.26 o 
   4  11   3       19.46       20.19      2.98 o 
   5  11   3       19.07       23.71      4.25 o 
   6  11   3        0.24       -2.36      3.66 o 
  -6  12   3        3.63        2.84      4.73 o 
  -5  12   3        0.62        0.47      2.49 o 
  -4  12   3        1.22        0.81      2.29 o 
  -3  12   3      117.27      109.31      6.08 o 
  -2  12   3       48.20       48.30      4.31 o 
  -1  12   3       27.51       31.08      2.56 o 
   0  12   3       13.28       13.52      2.07 o 
   1  12   3      612.78      614.99     19.52 o 
   2  12   3        1.64        2.88      1.50 o 
   3  12   3       63.10       52.03      3.92 o 
   4  12   3        0.90        1.15      1.80 o 
   5  12   3       21.46       29.54      6.37 o 
  -6  13   3       18.18       30.12      7.09 o 
  -5  13   3        0.87        4.77      3.35 o 
  -4  13   3        8.78        9.17      3.18 o 
  -3  13   3        1.84        3.86      2.45 o 
  -2  13   3      136.01      110.17      5.96 o 
  -1  13   3        0.84        1.98      1.52 o 
   0  13   3      113.59      121.26      4.94 o 
   1  13   3      161.40      161.33      5.50 o 
   2  13   3        0.57       -0.05      1.41 o 
   3  13   3        0.00       -0.05      1.67 o 
   4  13   3       16.24       14.94      2.96 o 
   5  13   3       10.14        6.48      3.21 o 
  -5  14   3        8.59        5.55      4.25 o 
  -4  14   3       15.50       12.55      8.27 o 
  -3  14   3       13.25       14.18      4.90 o 
  -2  14   3      451.66      435.78     12.50 o 
  -1  14   3       20.85       22.61      2.60 o 
   0  14   3        9.59       11.87      2.15 o 
   1  14   3       40.47       45.90      8.03 o 
   2  14   3        8.30       10.39      3.25 o 
   3  14   3        1.09       -0.20      1.80 o 
   4  14   3        5.74        4.83      2.90 o 
   5  14   3        1.43       -1.89      3.66 o 
  -5  15   3       20.17       15.83      5.55 o 
  -4  15   3        6.48        9.86      4.55 o 
  -3  15   3        0.59        0.19      2.42 o 
  -2  15   3       37.50       35.27      6.38 o 
  -1  15   3      130.18      113.67     12.64 o 
   0  15   3      127.90      125.35      4.95 o 
   1  15   3        2.13       -0.24      1.75 o 
   2  15   3        0.10       -1.39      1.94 o 
   3  15   3        0.07       -1.02      2.13 o 
   4  15   3        7.47        4.07      2.68 o 
  -4  16   3        8.80        3.26      3.09 o 
  -3  16   3       11.47       10.33      3.40 o 
  -2  16   3        0.21        0.97      2.41 o 
  -1  16   3        8.57        6.69      2.67 o 
   0  16   3      175.36      171.13      7.14 o 
   1  16   3       77.85       77.54      5.38 o 
   2  16   3        5.44        8.15      2.84 o 
   3  16   3        6.72        2.51      2.66 o 
   4  16   3       13.47       12.21      4.08 o 
  -4  17   3       32.44       34.37      6.85 o 
  -3  17   3        1.46        1.87      2.69 o 
  -2  17   3       29.78       28.61      4.23 o 
  -1  17   3       74.83       79.38      8.03 o 
   0  17   3       54.86       49.49      6.26 o 
   1  17   3       11.50       10.61      2.95 o 
   2  17   3        3.32        2.29      2.48 o 
   3  17   3       27.65       34.96      4.83 o 
  -3  18   3       18.28       12.00      4.04 o 
  -2  18   3       36.10       26.22      5.79 o 
  -1  18   3       82.98       84.70      8.39 o 
   0  18   3       56.84       42.76      6.50 o 
   1  18   3        0.87       -0.80      2.18 o 
   2  18   3        2.68        1.50      2.49 o 
   3  18   3       44.54       53.55      5.88 o 
  -3  19   3        0.01        3.19      4.13 o 
  -2  19   3       21.75       19.02      5.32 o 
  -1  19   3       26.09       28.94      5.79 o 
   0  19   3        2.09        2.84      2.95 o 
   1  19   3        0.70        0.71      2.45 o 
   2  19   3        0.00        0.83      2.60 o 
  -1  20   3       23.12       28.00      5.91 o 
   0  20   3        0.19        1.42      3.19 o 
   1  20   3        5.53       11.22      4.37 o 
  -6   0   4      539.00      575.98     22.44 o 
  -4   0   4      125.37      121.96      7.06 o 
  -2   0   4      567.59      596.19     10.50 o 
   0   0   4     2225.89     1989.58     21.49 o 
   2   0   4     2028.07     1960.19     42.53 o 
   4   0   4      289.27      315.04     13.82 o 
   6   0   4       92.88      102.53      9.80 o 
  -6   1   4        3.59        3.08      3.54 o 
  -5   1   4      132.04      144.07      4.31 o 
  -4   1   4        3.24        1.80      0.85 o 
  -3   1   4      675.06      772.58      7.61 o 
  -2   1   4       41.03       43.70      1.96 o 
  -1   1   4       36.30       41.87      1.93 o 
   0   1   4       52.13       59.13      1.47 o 
   1   1   4       11.32       10.82      1.02 o 
   2   1   4     1331.43     1422.16     19.40 o 
   3   1   4       51.04       56.47      3.76 o 
   4   1   4        8.80       10.69      2.59 o 
   5   1   4        0.55        1.71      2.29 o 
   6   1   4       10.43       13.36      3.55 o 
  -7   2   4        0.17        0.71      3.90 o 
  -6   2   4      157.15      149.55      7.12 o 
  -5   2   4      106.06      102.54      3.22 o 
  -4   2   4        2.01        1.70      0.85 o 
  -3   2   4       21.30       23.42      2.20 o 
  -2   2   4      288.45      298.48      4.03 o 
  -1   2   4      913.81      892.81      8.49 o 
   0   2   4      395.92      399.53     10.30 o 
   1   2   4       87.00       87.16      2.11 o 
   2   2   4       58.27       55.77      2.17 o 
   3   2   4       42.27       61.71      3.88 o 
   4   2   4       80.30       87.24      5.79 o 
   5   2   4       39.16       41.97      7.74 o 
   6   2   4        7.52        7.64      3.66 o 
  -7   3   4        4.34        3.78      4.96 o 
  -6   3   4        0.28        0.78      1.77 o 
  -5   3   4      126.54      115.11      4.94 o 
  -4   3   4      318.89      328.08      5.99 o 
  -3   3   4      809.37      838.29     10.21 o 
  -2   3   4     1216.57     1188.99     12.58 o 
  -1   3   4       54.47       46.30      1.44 o 
   0   3   4      487.28      522.79      6.81 o 
   1   3   4      108.09      107.23      2.60 o 
   2   3   4       55.90       64.14      2.66 o 
   3   3   4        5.89        6.79      2.03 o 
   4   3   4       15.04       13.23      2.77 o 
   5   3   4       38.33       31.48      4.29 o 
   6   3   4        0.02        0.21      2.58 o 
  -7   4   4        1.99       -0.35      4.25 o 
  -6   4   4        5.12       -0.28      2.95 o 
  -5   4   4        5.33        3.94      3.31 o 
  -4   4   4        4.24        8.84      1.51 o 
  -3   4   4        1.74        5.13      1.23 o 
  -2   4   4       36.79       34.67      1.93 o 
  -1   4   4      263.33      263.86      4.07 o 
   0   4   4      638.78      621.35      6.66 o 
   1   4   4     1302.93     1309.89     15.40 o 
   2   4   4       41.09       44.27      2.43 o 
   3   4   4       44.04       49.14      3.84 o 
   4   4   4       22.14       16.98      5.26 o 
   5   4   4       31.93       33.18      4.42 o 
   6   4   4        5.48       12.34      4.25 o 
  -7   5   4        3.19        2.00      2.73 o 
  -6   5   4       40.66       38.51      7.68 o 
  -5   5   4       29.37       29.28      4.25 o 
  -4   5   4       90.39       81.60      3.57 o 
  -3   5   4       93.27       78.08      3.04 o 
  -2   5   4      180.97      166.62      4.03 o 
  -1   5   4       65.72       85.06      3.65 o 
   0   5   4       27.96       37.08      1.57 o 
   1   5   4      134.43      140.10      3.48 o 
   2   5   4        0.00       -0.75      1.02 o 
   3   5   4       22.45       25.12      2.22 o 
   4   5   4       90.40       95.21      7.56 o 
   5   5   4        5.68        3.86      2.52 o 
   6   5   4        0.18        0.65      3.78 o 
  -7   6   4        0.17        1.06      3.43 o 
  -6   6   4       11.98       11.33      5.20 o 
  -5   6   4      139.32      121.86      6.53 o 
  -4   6   4       54.94       59.82      6.38 o 
  -3   6   4       32.52       36.30      5.37 o 
  -2   6   4       74.28       68.46      2.03 o 
  -1   6   4       19.94       23.39      2.92 o 
   0   6   4       66.15       67.63      2.58 o 
   1   6   4        9.80        8.41      1.15 o 
   2   6   4      115.87      128.33      6.25 o 
   3   6   4      157.54      141.24      4.17 o 
   4   6   4      157.20      175.59      7.79 o 
   5   6   4        4.82        5.30      2.67 o 
   6   6   4        0.19        3.55      2.49 o 
  -6   7   4        8.02       10.25      3.35 o 
  -5   7   4        2.87        2.96      2.42 o 
  -4   7   4      237.92      230.62      8.37 o 
  -3   7   4      123.39      117.03      3.84 o 
  -2   7   4      528.17      550.13     11.72 o 
  -1   7   4      518.95      506.98      9.53 o 
   0   7   4     1157.34     1269.69     16.17 o 
   1   7   4      415.55      430.63      5.61 o 
   2   7   4        5.22        4.53      1.28 o 
   3   7   4      148.49      148.52      6.08 o 
   4   7   4       59.22       60.30      3.71 o 
   5   7   4        0.04       -1.77      1.77 o 
   6   7   4        0.01        5.67      4.25 o 
  -6   8   4        5.84        1.45      2.75 o 
  -5   8   4       58.87       65.04      5.68 o 
  -4   8   4       14.19       15.63      3.37 o 
  -3   8   4       79.72       92.43      4.99 o 
  -2   8   4       58.97       49.33      4.78 o 
  -1   8   4      422.12      405.92     10.73 o 
   0   8   4      711.41      757.75     16.71 o 
   1   8   4      252.03      253.02      5.12 o 
   2   8   4       11.45       16.56      1.84 o 
   3   8   4      497.52      503.94      7.81 o 
   4   8   4       71.07       72.18      5.68 o 
   5   8   4       13.54       18.02      3.21 o 
   6   8   4        2.56        2.95      3.78 o 
  -6   9   4        6.58        4.92      3.23 o 
  -5   9   4       34.64       42.62      4.94 o 
  -4   9   4       12.27       13.65      2.97 o 
  -3   9   4      113.25       98.52      5.39 o 
  -2   9   4      140.36      141.70      5.75 o 
  -1   9   4        6.52       10.73      1.63 o 
   0   9   4      123.62      139.22      4.42 o 
   1   9   4      369.08      350.18      6.38 o 
   2   9   4      423.73      414.86      7.63 o 
   3   9   4      670.79      645.74      9.20 o 
   4   9   4        3.84        6.09      1.78 o 
   5   9   4        1.17        3.09      2.45 o 
   6   9   4        0.24       -0.71      3.90 o 
  -6  10   4        1.10       -1.19      2.97 o 
  -5  10   4        0.13       -0.69      2.20 o 
  -4  10   4        7.46        2.94      2.37 o 
  -3  10   4        0.08       -0.11      1.88 o 
  -2  10   4      902.62      828.04     26.99 o 
  -1  10   4       75.10       77.11      3.21 o 
   0  10   4       64.52       62.87      3.13 o 
   1  10   4       40.60       47.11      2.65 o 
   2  10   4      283.70      274.88      6.21 o 
   3  10   4       24.04       23.40      2.02 o 
   4  10   4      225.39      212.36      7.55 o 
   5  10   4        8.84       11.35      3.61 o 
   6  10   4       25.85       25.40      7.32 o 
  -6  11   4      128.00      164.55     12.40 o 
  -5  11   4        2.36       -1.75      2.30 o 
  -4  11   4        2.28        2.69      2.37 o 
  -3  11   4        9.44        4.89      2.35 o 
  -2  11   4       14.11       13.95      3.78 o 
  -1  11   4       78.29       82.68      5.88 o 
   0  11   4       13.43       16.12      2.13 o 
   1  11   4       57.20       62.13      3.21 o 
   2  11   4       92.20       84.78      3.64 o 
   3  11   4       22.42       21.41      2.07 o 
   4  11   4       46.72       48.54      4.27 o 
   5  11   4        5.12        5.33      3.25 o 
  -6  12   4        0.68       -0.35      4.37 o 
  -5  12   4        6.98       11.69      4.84 o 
  -4  12   4       16.20       15.52      3.36 o 
  -3  12   4        0.27        1.80      2.21 o 
  -2  12   4      249.77      232.18     10.22 o 
  -1  12   4        0.42       -0.13      1.76 o 
   0  12   4       58.78       54.30      5.94 o 
   1  12   4      307.91      303.08      7.55 o 
   2  12   4       84.57       90.14      3.82 o 
   3  12   4       34.12       27.13      2.96 o 
   4  12   4       28.77       22.28      3.35 o 
   5  12   4        0.25       -2.16      2.16 o 
  -6  13   4       10.05        9.45      5.08 o 
  -5  13   4        0.05       -1.79      2.47 o 
  -4  13   4        3.55        2.54      3.43 o 
  -3  13   4        6.88        4.64      6.97 o 
  -2  13   4       12.47       10.62      2.87 o 
  -1  13   4        2.78        0.51      1.78 o 
   0  13   4       48.29       50.26      3.42 o 
   1  13   4        6.99        7.52      2.07 o 
   2  13   4       70.28       80.77      4.42 o 
   3  13   4       32.36       35.50      3.63 o 
   4  13   4       76.90       90.82      7.86 o 
   5  13   4        0.26        0.11      2.80 o 
  -5  14   4        2.57        0.47      3.66 o 
  -4  14   4        3.43        2.15      2.71 o 
  -3  14   4       16.83       15.89      6.08 o 
  -2  14   4      420.16      398.15     23.92 o 
  -1  14   4        7.05        1.94      3.01 o 
   0  14   4        3.93        4.36      1.92 o 
   1  14   4      232.59      237.64     10.25 o 
   2  14   4        4.07        3.97      3.13 o 
   3  14   4       15.60       15.16      3.32 o 
   4  14   4       38.67       33.74      5.11 o 
   5  14   4        0.09        0.44      2.96 o 
  -5  15   4        0.79        1.65      4.13 o 
  -4  15   4        1.66       -0.88      2.58 o 
  -3  15   4        0.69       -1.16      2.84 o 
  -2  15   4       73.52       72.43     11.46 o 
  -1  15   4       48.54       51.90      4.77 o 
   0  15   4        2.20        1.97      1.86 o 
   1  15   4        9.17       10.14      2.75 o 
   2  15   4       21.33       24.28      3.76 o 
   3  15   4       10.46       18.62      4.61 o 
   4  15   4        8.37        3.62      3.04 o 
  -4  16   4        0.63        2.24      3.78 o 
  -3  16   4       69.33       66.74      6.10 o 
  -2  16   4       20.10       21.10      3.77 o 
  -1  16   4      238.30      218.95      8.73 o 
   0  16   4       33.23       30.00      5.32 o 
   1  16   4        0.51        0.77      4.67 o 
   2  16   4        6.61        5.21      2.87 o 
   3  16   4       36.37       45.01      5.25 o 
   4  16   4       14.33       16.04      4.18 o 
  -4  17   4        7.14       -0.12      3.90 o 
  -3  17   4        0.58        1.48      2.91 o 
  -2  17   4      127.06      121.31      9.86 o 
  -1  17   4       13.14       14.92      3.47 o 
   0  17   4        9.81        9.10      3.66 o 
   1  17   4        0.82       -0.18      2.19 o 
   2  17   4        0.11        1.00      3.48 o 
   3  17   4        0.32       -0.37      2.74 o 
  -3  18   4        6.99        6.73      4.61 o 
  -2  18   4        0.07        1.32      2.63 o 
  -1  18   4       52.63       43.59      6.50 o 
   0  18   4       10.97        8.03      4.13 o 
   1  18   4       22.66       19.61      5.08 o 
   2  18   4       11.01       15.67      3.63 o 
   3  18   4        4.12        1.29      2.72 o 
  -2  19   4        0.01        0.59      2.84 o 
  -1  19   4        1.38        3.31      3.31 o 
   0  19   4       19.96       14.41      4.37 o 
   1  19   4        0.69        5.55      3.66 o 
   2  19   4        1.12        3.09      2.81 o 
  -1  20   4        0.88        2.24      4.02 o 
   0  20   4       21.86       26.46      6.02 o 
  -5   0   5       47.19       43.02      3.80 o 
  -3   0   5        1.74        9.84      2.85 o 
  -1   0   5     1068.38     1020.01     15.42 o 
   1   0   5       61.08       52.15      6.32 o 
   3   0   5       11.33       17.48      3.78 o 
   5   0   5       30.50       29.30      6.02 o 
  -6   1   5        8.78        5.37      3.31 o 
  -5   1   5       48.89       46.43      4.07 o 
  -4   1   5        0.06       -0.14      0.75 o 
  -3   1   5        6.53        5.07      0.75 o 
  -2   1   5        0.03        0.78      0.60 o 
  -1   1   5       31.02       27.16      1.62 o 
   0   1   5     1325.15     1285.10     12.39 o 
   1   1   5       53.23       67.15      2.93 o 
   2   1   5       94.50       87.13      3.22 o 
   3   1   5       46.24       58.67      4.01 o 
   4   1   5       35.72       45.26      4.55 o 
   5   1   5        5.18        7.97      3.09 o 
   6   1   5        8.11        4.13      3.30 o 
  -6   2   5        1.34        0.66      1.77 o 
  -5   2   5       75.52       78.28      4.57 o 
  -4   2   5       12.95       12.65      1.33 o 
  -3   2   5      232.83      234.80      4.01 o 
  -2   2   5      998.25     1041.46     10.22 o 
  -1   2   5      527.95      552.31      6.88 o 
   0   2   5      133.22      153.03      7.29 o 
   1   2   5      242.97      237.98      4.07 o 
   2   2   5      232.31      248.46      4.80 o 
   3   2   5       71.29       71.11      4.34 o 
   4   2   5       37.96       37.63     11.22 o 
   5   2   5       12.98       18.93      6.08 o 
   6   2   5        7.08        8.98      3.68 o 
  -7   3   5        4.09       10.75      5.79 o 
  -6   3   5       43.82       34.59      4.15 o 
  -5   3   5       37.77       41.88      3.33 o 
  -4   3   5      271.36      277.69      5.51 o 
  -3   3   5       10.21       11.73      1.11 o 
  -2   3   5       55.52       68.77      2.92 o 
  -1   3   5       91.53      115.25      2.37 o 
   0   3   5     1268.12     1303.45     17.70 o 
   1   3   5      401.90      420.93      7.20 o 
   2   3   5      233.06      233.64      4.81 o 
   3   3   5       29.48       33.42      3.59 o 
   4   3   5        8.24       10.12      5.37 o 
   5   3   5        0.77        4.66      3.54 o 
   6   3   5       36.26       37.82     10.93 o 
  -7   4   5        0.30        3.61      2.61 o 
  -6   4   5       18.17       19.31      3.47 o 
  -5   4   5      178.28      182.02      5.97 o 
  -4   4   5      268.73      232.24      5.15 o 
  -3   4   5      410.73      442.32      6.94 o 
  -2   4   5      226.75      221.99      3.46 o 
  -1   4   5       62.97       68.41      1.45 o 
   0   4   5     1748.03     1830.92     20.60 o 
   1   4   5     1131.78     1219.86     15.28 o 
   2   4   5        0.28        0.80      1.17 o 
   3   4   5       54.86       49.71      2.77 o 
   4   4   5       63.50       60.18      5.01 o 
   5   4   5       23.04       24.79      5.43 o 
   6   4   5        2.78        1.62      3.16 o 
  -7   5   5        1.50        4.38      3.13 o 
  -6   5   5       55.73       58.41      8.03 o 
  -5   5   5       46.06       50.09      4.63 o 
  -4   5   5      232.50      217.56      5.73 o 
  -3   5   5       96.56       83.85      6.18 o 
  -2   5   5      702.94      719.33     10.51 o 
  -1   5   5     1215.17     1300.61     12.21 o 
   0   5   5      607.38      599.07      6.71 o 
   1   5   5       83.96       89.22      2.70 o 
   2   5   5       22.16       16.03      2.35 o 
   3   5   5      103.05       96.37      3.96 o 
   4   5   5       90.45       95.92      8.27 o 
   5   5   5        3.28        2.68      2.44 o 
   6   5   5        5.13        5.55      5.20 o 
  -7   6   5        2.92        2.60      3.43 o 
  -6   6   5       33.41       37.77      5.85 o 
  -5   6   5        3.24        0.15      3.13 o 
  -4   6   5       71.21       62.77      3.35 o 
  -3   6   5      501.84      496.22      8.76 o 
  -2   6   5       46.16       44.43      2.41 o 
  -1   6   5      176.98      196.82      4.95 o 
   0   6   5       76.37       69.45      1.93 o 
   1   6   5        6.71        8.73      1.55 o 
   2   6   5      609.22      603.75     26.46 o 
   3   6   5       29.20       27.62      3.74 o 
   4   6   5        0.00       -0.56      2.66 o 
   5   6   5        0.13        1.76      2.54 o 
   6   6   5       24.66       22.80      7.09 o 
  -7   7   5        1.00        1.06      3.31 o 
  -6   7   5       27.19       48.31      8.86 o 
  -5   7   5       16.16       21.34      3.63 o 
  -4   7   5      414.96      386.55     11.07 o 
  -3   7   5       56.12       49.32      2.79 o 
  -2   7   5      103.21      100.16      3.50 o 
  -1   7   5        1.36       -0.15      0.92 o 
   0   7   5      527.56      560.56     21.86 o 
   1   7   5       64.22       75.93      3.30 o 
   2   7   5       82.90       70.29     10.02 o 
   3   7   5      496.35      485.35      8.47 o 
   4   7   5        9.55        7.08      1.79 o 
   5   7   5       20.81       20.78      3.43 o 
   6   7   5       17.31        2.84      4.37 o 
  -7   8   5       37.22       47.01      7.32 o 
  -6   8   5       26.38       32.77      4.89 o 
  -5   8   5       56.29       57.96      7.15 o 
  -4   8   5      242.90      244.37     16.07 o 
  -3   8   5       15.99       15.51      1.79 o 
  -2   8   5       47.94       44.69     11.69 o 
  -1   8   5       94.29       90.66      3.22 o 
   0   8   5      122.87      140.94      3.46 o 
   1   8   5       12.16       14.49      1.65 o 
   2   8   5      216.41      223.70      5.40 o 
   3   8   5      144.69      149.55      4.51 o 
   4   8   5       30.88       23.76      3.10 o 
   5   8   5        5.06        6.71      4.04 o 
   6   8   5        3.98        4.61      4.13 o 
  -7   9   5        0.05        1.42      3.43 o 
  -6   9   5        6.41        8.20      5.37 o 
  -5   9   5        0.52       -0.71      2.14 o 
  -4   9   5      143.42      135.04      6.69 o 
  -3   9   5      193.71      169.38     11.75 o 
  -2   9   5      207.35      189.35      6.85 o 
  -1   9   5      432.70      442.10     24.63 o 
   0   9   5       16.28       17.21      3.14 o 
   1   9   5       38.31       42.62      4.60 o 
   2   9   5        0.29        0.02      1.18 o 
   3   9   5       46.43       43.28      3.63 o 
   4   9   5       41.24       41.08      5.04 o 
   5   9   5       29.84       35.08      6.50 o 
   6   9   5        0.93        1.18      3.31 o 
  -6  10   5        0.86        3.07      4.02 o 
  -5  10   5        9.79       10.61      3.23 o 
  -4  10   5        0.00        0.78      1.98 o 
  -3  10   5      121.74      107.79      6.67 o 
  -2  10   5       63.68       58.91      4.90 o 
  -1  10   5      143.31      139.42      7.38 o 
   0  10   5       98.57      103.14      5.54 o 
   1  10   5       12.92       12.92      2.15 o 
   2  10   5       57.27       65.93      3.25 o 
   3  10   5      179.52      187.26      4.82 o 
   4  10   5       85.01       88.58      3.96 o 
   5  10   5        0.11       -2.48      3.07 o 
  -6  11   5        2.28       -1.18      3.66 o 
  -5  11   5       10.22        9.40      6.56 o 
  -4  11   5        2.92        1.11      2.18 o 
  -3  11   5      277.11      271.08     13.58 o 
  -2  11   5       63.28       68.02      4.69 o 
  -1  11   5       12.46        8.09      2.37 o 
   0  11   5        6.13        4.11      1.68 o 
   1  11   5        4.50        3.41      1.74 o 
   2  11   5       18.32       14.23      2.07 o 
   3  11   5      516.10      540.95      8.83 o 
   4  11   5        8.75       11.43      2.86 o 
   5  11   5       11.92        4.96      4.49 o 
  -6  12   5        4.45       -1.06      4.37 o 
  -5  12   5       27.34       31.65      4.87 o 
  -4  12   5        0.38       -1.74      2.30 o 
  -3  12   5       87.53       70.89      5.48 o 
  -2  12   5        4.63        5.45      2.38 o 
  -1  12   5      104.41      107.92      5.58 o 
   0  12   5        0.02        0.27      1.49 o 
   1  12   5      136.58      127.95      5.07 o 
   2  12   5        2.87        3.73      2.02 o 
   3  12   5        2.61        3.89      1.79 o 
   4  12   5        1.76        0.47      1.99 o 
   5  12   5        0.18        0.81      2.62 o 
  -5  13   5        2.55        1.99      2.99 o 
  -4  13   5        5.40        5.94      2.86 o 
  -3  13   5      107.40       97.66      6.32 o 
  -2  13   5        0.46       -0.69      2.03 o 
  -1  13   5        1.30        1.34      2.32 o 
   0  13   5       73.59       72.72     12.17 o 
   1  13   5       62.58       69.89      4.23 o 
   2  13   5       10.85       13.69      2.82 o 
   3  13   5      136.09      142.73     12.29 o 
   4  13   5       25.94       31.88      3.94 o 
   5  13   5        0.01        2.58      2.73 o 
  -5  14   5       39.67       42.76      7.21 o 
  -4  14   5        7.34        9.31      3.28 o 
  -3  14   5      108.09      105.64      7.62 o 
  -2  14   5       55.67       52.99      4.94 o 
  -1  14   5      178.05      168.86      9.45 o 
   0  14   5       77.00       81.80      5.67 o 
   1  14   5       59.96       49.72      3.80 o 
   2  14   5       20.52       18.53      3.54 o 
   3  14   5       14.04       15.78      3.28 o 
   4  14   5       21.75       18.25      5.55 o 
  -5  15   5        1.14        1.77      4.25 o 
  -4  15   5       21.79       26.45      4.60 o 
  -3  15   5        0.76       -1.16      2.31 o 
  -2  15   5       82.07       71.52     16.12 o 
  -1  15   5      171.83      170.98     20.14 o 
   0  15   5       30.26       28.67      3.80 o 
   1  15   5        0.00       -0.53      2.24 o 
   2  15   5       26.22       28.52      4.05 o 
   3  15   5       47.80       60.18      6.32 o 
   4  15   5        0.11        1.76      2.84 o 
  -4  16   5        0.58        1.06      3.43 o 
  -3  16   5        6.44        6.93      3.66 o 
  -2  16   5        0.01       -0.48      2.25 o 
  -1  16   5        0.76        2.32      2.41 o 
   0  16   5        7.18        6.72      2.67 o 
   1  16   5       11.14        7.53      2.92 o 
   2  16   5       22.65       18.65      7.03 o 
   3  16   5       45.70       52.68     11.22 o 
  -4  17   5        0.38        1.54      4.13 o 
  -3  17   5       40.24       36.20      6.73 o 
  -2  17   5        4.98        6.48      3.16 o 
  -1  17   5       47.05       51.31      5.14 o 
   0  17   5       20.70       19.14      4.73 o 
   1  17   5       14.59       16.89      4.73 o 
   2  17   5        0.66        1.19      2.60 o 
   3  17   5        0.99        0.74      3.43 o 
  -3  18   5       11.85        7.56      4.61 o 
  -2  18   5        0.00       -0.04      2.61 o 
  -1  18   5       23.18       13.82      4.61 o 
   0  18   5       17.19       20.32      4.96 o 
   1  18   5        0.08        2.84      3.07 o 
   2  18   5       12.75        9.19      3.35 o 
  -2  19   5       15.56       16.42      5.43 o 
  -1  19   5       45.63       45.24      6.85 o 
   0  19   5       30.73       32.96      6.26 o 
   1  19   5        0.13        3.19      3.19 o 
  -6   0   6        0.02        1.54      2.48 o 
  -4   0   6        1.32        1.39      1.39 o 
  -2   0   6      237.95      255.76      6.43 o 
   0   0   6      138.05      159.24      3.67 o 
   2   0   6      426.37      433.58      9.80 o 
   4   0   6       19.72       42.05      6.38 o 
   6   0   6        0.01       -0.71      4.25 o 
  -6   1   6       56.46       57.66      4.38 o 
  -5   1   6      112.36      109.95      6.77 o 
  -4   1   6        2.86        3.40      1.09 o 
  -3   1   6      106.80      138.44      3.02 o 
  -2   1   6       27.76       27.82      1.35 o 
  -1   1   6     1845.64     1849.10     16.35 o 
   0   1   6        8.83        9.62      0.90 o 
   1   1   6     1377.63     1332.66     12.69 o 
   2   1   6       20.46       13.80      1.72 o 
   3   1   6        3.05        3.20      1.96 o 
   4   1   6        1.11        4.35      2.46 o 
   5   1   6       37.89       39.44      4.97 o 
   6   1   6        0.14       -1.42      3.17 o 
  -6   2   6        0.01       -0.14      1.81 o 
  -5   2   6       64.25       65.48      3.66 o 
  -4   2   6        3.87        3.45      1.21 o 
  -3   2   6        0.06        0.12      0.92 o 
  -2   2   6     1217.96     1374.96     13.05 o 
  -1   2   6     1178.57     1218.88     11.55 o 
   0   2   6       64.30       60.54      2.03 o 
   1   2   6        0.07        0.82      0.59 o 
   2   2   6      177.83      212.66      4.88 o 
   3   2   6       80.05       81.63      4.89 o 
   4   2   6       38.58       41.98      4.59 o 
   5   2   6       17.48       24.91      7.03 o 
   6   2   6       31.75       31.66      7.91 o 
  -7   3   6        1.38        2.48      2.95 o 
  -6   3   6       67.90       75.18      5.87 o 
  -5   3   6       13.59       11.50      2.22 o 
  -4   3   6        1.46        1.03      0.98 o 
  -3   3   6       15.90       16.08      1.30 o 
  -2   3   6       18.28       16.07      1.73 o 
  -1   3   6      377.47      411.44      5.21 o 
   0   3   6      523.11      565.41      6.38 o 
   1   3   6      147.17      166.17      3.51 o 
   2   3   6       66.44       80.90      2.93 o 
   3   3   6        4.00        1.71      1.92 o 
   4   3   6        5.44        5.75      2.67 o 
   5   3   6       24.60       27.55      4.47 o 
   6   3   6       10.33       13.35      6.50 o 
  -7   4   6        9.58       13.21      3.63 o 
  -6   4   6        0.06        2.11      2.27 o 
  -5   4   6      339.41      333.04      8.10 o 
  -4   4   6        0.93        1.05      1.02 o 
  -3   4   6        4.42        3.73      0.99 o 
  -2   4   6      320.63      343.41      4.75 o 
  -1   4   6        2.17        1.38      0.66 o 
   0   4   6       64.99       74.61      5.12 o 
   1   4   6      620.05      636.06     13.65 o 
   2   4   6        1.16       -0.37      1.45 o 
   3   4   6      151.75      152.85      6.04 o 
   4   4   6        0.05        0.13      2.21 o 
   5   4   6       40.41       38.54      5.05 o 
   6   4   6        0.91       -2.84      4.84 o 
  -7   5   6        0.01       -1.53      2.36 o 
  -6   5   6       34.98       32.46      5.32 o 
  -5   5   6        5.75        4.13      2.27 o 
  -4   5   6        8.02        8.30      1.48 o 
  -3   5   6       44.04       44.23      2.39 o 
  -2   5   6        3.35        6.13      1.10 o 
  -1   5   6       28.06       30.26      1.43 o 
   0   5   6       51.04       62.09      2.17 o 
   1   5   6       32.66       42.62      1.87 o 
   2   5   6       30.13       30.10      2.69 o 
   3   5   6       12.05       13.47      1.85 o 
   4   5   6        8.14        7.34      3.05 o 
   5   5   6       15.65       15.24      7.21 o 
   6   5   6       12.20       14.88      7.09 o 
  -7   6   6       17.16       24.33      5.55 o 
  -6   6   6        0.03        0.65      1.96 o 
  -5   6   6       11.46       10.36      2.17 o 
  -4   6   6      261.15      238.61      5.41 o 
  -3   6   6        9.94       10.14      1.77 o 
  -2   6   6      321.84      320.96      6.74 o 
  -1   6   6        0.03        0.67      0.94 o 
   0   6   6       43.58       39.90      1.63 o 
   1   6   6       71.13       87.07      3.48 o 
   2   6   6      256.26      268.24      8.48 o 
   3   6   6       25.81       25.86      2.30 o 
   4   6   6       72.92       66.70      5.66 o 
   5   6   6       21.60       17.48      4.13 o 
   6   6   6        0.01       -4.61      5.67 o 
  -7   7   6        9.66        9.10      4.37 o 
  -6   7   6        4.45       -0.35      2.13 o 
  -5   7   6       96.83      101.00      6.37 o 
  -4   7   6      154.27      163.33      5.17 o 
  -3   7   6      651.95      588.64     10.17 o 
  -2   7   6      139.04      137.31      4.23 o 
  -1   7   6      837.57      854.19     12.56 o 
   0   7   6        3.63        5.27      0.93 o 
   1   7   6      212.42      220.80      5.82 o 
   2   7   6      156.38      151.94      5.20 o 
   3   7   6       53.00       55.04      5.71 o 
   4   7   6       21.09       13.83      3.35 o 
   5   7   6       63.59       78.31     15.65 o 
   6   7   6        0.03        1.42      4.13 o 
  -7   8   6       21.37       24.22      6.02 o 
  -6   8   6        2.62        0.09      2.16 o 
  -5   8   6       12.09       15.33      3.38 o 
  -4   8   6      105.75      102.89      5.76 o 
  -3   8   6       83.86       67.61      6.25 o 
  -2   8   6       15.36       22.62      4.37 o 
  -1   8   6        0.47        0.73      1.20 o 
   0   8   6       11.13       14.29      1.65 o 
   1   8   6        1.98        1.24      1.06 o 
   2   8   6       14.47        9.04      1.84 o 
   3   8   6      169.44      177.35      5.85 o 
   4   8   6       59.61       57.64      6.43 o 
   5   8   6        0.01        4.19      2.69 o 
   6   8   6        1.40        0.59      3.43 o 
  -6   9   6       25.20       33.31      8.51 o 
  -5   9   6       18.33       22.80      3.84 o 
  -4   9   6      159.12      147.31      7.26 o 
  -3   9   6       37.38       36.34      4.49 o 
  -2   9   6       40.11       36.85      3.62 o 
  -1   9   6       21.66       24.57      5.43 o 
   0   9   6      105.69      109.27      3.31 o 
   1   9   6       69.66       79.40      3.79 o 
   2   9   6        0.03       -0.38      1.37 o 
   3   9   6       92.25       89.39      4.36 o 
   4   9   6       19.57       20.27      2.17 o 
   5   9   6       26.41       29.93      6.22 o 
  -5  10   6        0.00       -0.06      2.24 o 
  -4  10   6        3.75        1.70      3.54 o 
  -3  10   6      248.05      214.04     10.51 o 
  -2  10   6      522.81      457.72     13.29 o 
  -1  10   6       75.55       73.08      5.37 o 
   0  10   6       83.58       85.84      4.38 o 
   1  10   6        0.64       -0.20      1.30 o 
   2  10   6      331.25      346.54     13.24 o 
   3  10   6       42.25       41.86      2.98 o 
   4  10   6        1.12        3.33      1.49 o 
   5  10   6        6.67       12.64      4.61 o 
  -6  11   6       43.80       42.88      7.44 o 
  -5  11   6        2.36        1.81      2.51 o 
  -4  11   6       45.95       50.93      4.94 o 
  -3  11   6      465.24      426.43     12.22 o 
  -2  11   6      298.50      263.47      9.51 o 
  -1  11   6      137.02      147.62     13.76 o 
   0  11   6        5.81        5.09      2.25 o 
   1  11   6        9.14       10.38      2.21 o 
   2  11   6      773.76      786.95     14.34 o 
   3  11   6        0.67        0.67      1.31 o 
   4  11   6       20.64       20.68      2.59 o 
   5  11   6        0.38       -1.65      3.19 o 
  -6  12   6        3.71        3.07      4.61 o 
  -5  12   6       41.84       39.39      5.13 o 
  -4  12   6       38.87       42.53      4.83 o 
  -3  12   6        5.07        4.21      2.47 o 
  -2  12   6      367.58      332.80     10.28 o 
  -1  12   6        1.29        0.71      1.87 o 
   0  12   6      137.12      130.19      9.27 o 
   1  12   6       55.59       60.42      4.05 o 
   2  12   6        0.71       -0.31      1.75 o 
   3  12   6        0.18       -1.81      1.81 o 
   4  12   6      100.87       89.66      6.97 o 
   5  12   6        7.92       10.64      3.58 o 
  -5  13   6        6.22        5.79      4.13 o 
  -4  13   6       18.64       14.67      3.60 o 
  -3  13   6       35.56       32.64      5.91 o 
  -2  13   6       33.02       39.13      4.23 o 
  -1  13   6       86.93       84.86      5.79 o 
   0  13   6       17.94       15.03      3.12 o 
   1  13   6        1.44        0.13      1.81 o 
   2  13   6      178.23      201.51      6.95 o 
   3  13   6        7.82        5.81      2.75 o 
   4  13   6      103.47      110.09     11.22 o 
  -5  14   6       77.48       87.41      9.57 o 
  -4  14   6        1.42        0.37      2.47 o 
  -3  14   6        1.56        1.91      2.53 o 
  -2  14   6       37.43       35.06      5.79 o 
  -1  14   6       29.97       38.62      7.26 o 
   0  14   6       56.86       59.93      5.08 o 
   1  14   6       21.57       22.62      3.02 o 
   2  14   6        9.54        9.94      2.60 o 
   3  14   6       18.06       16.69      3.55 o 
   4  14   6        0.23       -1.58      2.55 o 
  -5  15   6        6.86        9.69      4.96 o 
  -4  15   6        0.25        0.69      2.70 o 
  -3  15   6       35.97       32.64      4.56 o 
  -2  15   6       20.62       19.04      5.20 o 
  -1  15   6       22.04       28.61      6.85 o 
   0  15   6       57.88       80.04      9.27 o 
   1  15   6        5.95        8.37      3.78 o 
   2  15   6       44.01       50.13      5.49 o 
   3  15   6        1.72        3.95      2.77 o 
   4  15   6        3.07        1.87      2.89 o 
  -4  16   6       47.03       48.67      7.80 o 
  -3  16   6       16.93       19.53      4.09 o 
  -2  16   6        4.37        3.95      3.19 o 
  -1  16   6        0.14        3.35      2.61 o 
   0  16   6        0.13        0.65      2.21 o 
   1  16   6        1.22        1.54      2.95 o 
   2  16   6        0.77        1.14      2.71 o 
   3  16   6       11.35       11.69      5.32 o 
  -4  17   6       10.15        6.38      4.84 o 
  -3  17   6        4.50       -3.07      3.19 o 
  -2  17   6       31.49       29.70      4.65 o 
  -1  17   6       10.95       11.12      3.12 o 
   0  17   6        2.97        4.11      2.55 o 
   1  17   6       12.62       12.88      4.49 o 
   2  17   6        0.03        1.18      3.78 o 
   3  17   6        0.64        0.12      2.77 o 
  -3  18   6        5.30        2.60      4.37 o 
  -2  18   6       14.31       14.10      6.20 o 
  -1  18   6        2.45        5.25      2.92 o 
   0  18   6       22.31       14.65      4.49 o 
   1  18   6        3.96       11.22      4.37 o 
   2  18   6        9.66       10.63      4.96 o 
  -2  19   6        0.15       -1.65      3.54 o 
  -1  19   6        1.63        5.55      3.78 o 
   0  19   6        1.65        5.08      3.66 o 
   1  19   6        2.49        4.02      3.78 o 
  -5   0   7        0.97        0.47      2.01 o 
  -3   0   7       41.57       42.74      3.24 o 
  -1   0   7     2075.99     2154.52     24.33 o 
   1   0   7      255.35      260.02      6.86 o 
   3   0   7        5.34        6.26      3.43 o 
   5   0   7        0.13       -1.54      3.78 o 
  -6   1   7        1.13        1.64      1.92 o 
  -5   1   7       39.17       43.09      3.19 o 
  -4   1   7        2.02        4.68      1.30 o 
  -3   1   7       46.49       46.58      2.20 o 
  -2   1   7      249.39      260.02      4.06 o 
  -1   1   7      593.99      603.56      6.20 o 
   0   1   7        9.39       11.46      1.08 o 
   1   1   7       30.72       31.36      1.60 o 
   2   1   7       25.24       27.60      2.82 o 
   3   1   7       12.46        6.30      2.46 o 
   4   1   7        0.01       -0.13      2.29 o 
   5   1   7        1.52        4.74      3.16 o 
  -7   2   7        1.61        0.71      3.31 o 
  -6   2   7       23.05       19.61      3.09 o 
  -5   2   7       38.79       46.75      3.36 o 
  -4   2   7       25.54       26.37      2.40 o 
  -3   2   7       10.87       15.19      2.49 o 
  -2   2   7        0.81        3.52      0.80 o 
  -1   2   7       45.47       51.77      1.80 o 
   0   2   7      249.76      266.00      8.73 o 
   1   2   7       71.97       88.34      2.39 o 
   2   2   7      179.77      178.32      5.13 o 
   3   2   7      243.87      251.66     15.89 o 
   4   2   7        0.16        1.37      2.78 o 
   5   2   7       31.86       33.01      4.96 o 
  -7   3   7        1.61       -1.30      2.95 o 
  -6   3   7        2.19        0.73      2.89 o 
  -5   3   7       81.67       84.07      4.14 o 
  -4   3   7        8.55        9.46      1.79 o 
  -3   3   7       28.88       26.07      3.32 o 
  -2   3   7       86.48       94.63      3.02 o 
  -1   3   7      138.29      175.74      4.56 o 
   0   3   7      252.46      245.37      3.57 o 
   1   3   7       28.69       24.15      2.78 o 
   2   3   7       28.53       26.94      2.07 o 
   3   3   7       10.31       11.74      2.06 o 
   4   3   7       77.03       86.28      5.84 o 
   5   3   7       13.99        9.72      4.19 o 
  -7   4   7       25.64       33.08      5.79 o 
  -6   4   7        1.30        4.71      2.55 o 
  -5   4   7      110.08      110.46      4.72 o 
  -4   4   7     1008.15      963.75     15.07 o 
  -3   4   7      179.89      169.99      4.13 o 
  -2   4   7        0.24        0.93      0.80 o 
  -1   4   7      696.12      724.92      8.15 o 
   0   4   7     1061.74     1103.20     12.76 o 
   1   4   7        0.12        0.22      0.78 o 
   2   4   7      201.08      197.65      5.87 o 
   3   4   7       42.67       42.00      3.69 o 
   4   4   7      203.78      209.64      8.90 o 
   5   4   7       10.90       13.93      4.02 o 
  -7   5   7        0.50        2.11      2.72 o 
  -6   5   7        7.95       11.28      3.43 o 
  -5   5   7       50.69       53.09      4.16 o 
  -4   5   7        2.41        2.21      1.21 o 
  -3   5   7       63.19       69.56      2.76 o 
  -2   5   7       73.24       72.76      2.64 o 
  -1   5   7        3.41        2.04      0.61 o 
   0   5   7       48.83       62.96      2.37 o 
   1   5   7        8.16        9.19      1.20 o 
   2   5   7        6.18        6.45      1.86 o 
   3   5   7       63.62       57.55      4.45 o 
   4   5   7      227.38      263.13     12.52 o 
   5   5   7        3.44        4.91      5.02 o 
  -7   6   7       13.35       13.47      4.96 o 
  -6   6   7        1.18        3.15      2.58 o 
  -5   6   7       11.65        9.12      2.77 o 
  -4   6   7      157.22      149.53      5.27 o 
  -3   6   7       73.30       73.97      2.91 o 
  -2   6   7      162.57      155.34      4.66 o 
  -1   6   7      367.50      371.91     12.10 o 
   0   6   7      299.64      335.05      5.03 o 
   1   6   7      156.56      168.66      6.84 o 
   2   6   7       13.85       11.98      2.23 o 
   3   6   7      125.93      130.03      5.01 o 
   4   6   7        8.65        7.25      3.36 o 
   5   6   7        2.61        3.12      3.26 o 
  -7   7   7       11.12       13.47      4.96 o 
  -6   7   7       44.85       54.98      5.67 o 
  -5   7   7        0.00        1.59      2.01 o 
  -4   7   7      171.93      158.38      4.52 o 
  -3   7   7     1407.89     1327.75     20.71 o 
  -2   7   7      331.79      313.61      5.92 o 
  -1   7   7       35.23       37.97      2.52 o 
   0   7   7       54.28       60.02      2.10 o 
   1   7   7        7.30        7.26      1.40 o 
   2   7   7       48.05       58.75      5.39 o 
   3   7   7       12.78       10.90      1.98 o 
   4   7   7       13.11       11.30      4.08 o 
   5   7   7        3.17        6.35      3.80 o 
  -7   8   7        0.00       -3.19      3.31 o 
  -6   8   7       29.90       31.82      4.72 o 
  -5   8   7       12.73       14.35      3.20 o 
  -4   8   7       96.81       95.40      4.28 o 
  -3   8   7       24.37       25.86      3.02 o 
  -2   8   7       10.56       11.98      1.87 o 
  -1   8   7       33.80       37.95      2.64 o 
   0   8   7        0.41        0.36      0.89 o 
   1   8   7      490.21      523.16      8.61 o 
   2   8   7      172.79      170.15      4.99 o 
   3   8   7       55.33       49.28      3.60 o 
   4   8   7        5.36        9.75      2.20 o 
   5   8   7        4.34        2.96      2.44 o 
  -6   9   7       12.43       10.71      4.13 o 
  -5   9   7       45.84       50.77      4.01 o 
  -4   9   7       44.30       37.28      4.14 o 
  -3   9   7        3.12        2.92      2.78 o 
  -2   9   7       44.56       37.87      3.05 o 
  -1   9   7      260.95      266.80     15.65 o 
   0   9   7        6.07        3.91      2.66 o 
   1   9   7      138.86      146.04      4.36 o 
   2   9   7       96.53       87.85      8.50 o 
   3   9   7      195.47      173.12      6.90 o 
   4   9   7        0.12        0.78      1.25 o 
   5   9   7        0.07        0.92      2.63 o 
  -6  10   7        1.93        2.13      3.43 o 
  -5  10   7        8.76        4.34      2.78 o 
  -4  10   7        0.07        0.43      2.05 o 
  -3  10   7       90.15       77.13      5.97 o 
  -2  10   7       49.82       52.73      4.36 o 
  -1  10   7       19.72       20.36      2.28 o 
   0  10   7      155.97      157.46     18.19 o 
   1  10   7      263.48      288.62      8.72 o 
   2  10   7       42.94       44.46      3.75 o 
   3  10   7        3.50        5.38      1.47 o 
   4  10   7        0.49        0.96      1.53 o 
   5  10   7        3.78       -0.71      2.36 o 
  -6  11   7        0.09       -2.60      2.60 o 
  -5  11   7       33.36       34.86      5.14 o 
  -4  11   7       13.68       15.08      3.32 o 
  -3  11   7      165.73      140.46      6.87 o 
  -2  11   7       21.48       23.01      3.41 o 
  -1  11   7       23.92       23.63      2.49 o 
   0  11   7      175.35      174.18      7.36 o 
   1  11   7       32.50       37.68      3.35 o 
   2  11   7       38.54       34.97      3.68 o 
   3  11   7      129.08      131.85      6.46 o 
   4  11   7        0.25        1.82      1.60 o 
   5  11   7        0.26        2.24      3.78 o 
  -6  12   7        2.00        5.79      4.13 o 
  -5  12   7       41.09       47.15      5.55 o 
  -4  12   7       14.46       12.33      3.60 o 
  -3  12   7        0.07        1.89      2.18 o 
  -2  12   7        9.91        9.68      2.75 o 
  -1  12   7       42.92       41.21      3.17 o 
   0  12   7       58.70       71.12      7.15 o 
   1  12   7       31.41       33.41      4.20 o 
   2  12   7        1.92        4.71      2.05 o 
   3  12   7        8.39        5.39      2.45 o 
   4  12   7        0.53        1.28      3.75 o 
  -5  13   7       16.81       14.18      5.20 o 
  -4  13   7       12.02       17.31      6.26 o 
  -3  13   7        0.13       -0.56      2.15 o 
  -2  13   7       50.57       51.87      8.45 o 
  -1  13   7       28.08       28.06      3.88 o 
   0  13   7      177.28      181.99      8.98 o 
   1  13   7        0.18       -0.24      2.32 o 
   2  13   7        5.10        9.10      2.54 o 
   3  13   7      142.12      135.14      6.36 o 
   4  13   7        1.05        4.87      3.24 o 
  -5  14   7        6.82        3.07      4.02 o 
  -4  14   7        3.12       -0.24      2.61 o 
  -3  14   7        3.43        4.69      2.58 o 
  -2  14   7       80.44       88.05      6.22 o 
  -1  14   7       67.68       65.74      6.62 o 
   0  14   7        3.98        1.99      3.13 o 
   1  14   7       43.67       38.99      6.50 o 
   2  14   7        7.65       10.07      2.66 o 
   3  14   7       28.30       23.54      5.14 o 
   4  14   7        3.57        4.31      3.42 o 
  -4  15   7        1.21        1.30      3.66 o 
  -3  15   7       77.56       64.24      5.51 o 
  -2  15   7       32.56       35.60      4.77 o 
  -1  15   7        8.22        5.57      2.86 o 
   0  15   7        0.57       -0.25      2.27 o 
   1  15   7       45.54       56.15      5.62 o 
   3  15   7       12.35       10.97      3.58 o 
  -4  16   7       36.56       43.47      7.09 o 
  -3  16   7        4.41        7.11      4.67 o 
  -2  16   7        4.38        2.92      4.31 o 
  -1  16   7       48.91       50.35      5.19 o 
   0  16   7        0.29        1.90      3.96 o 
   1  16   7       60.42       85.51      6.79 o 
   2  16   7       52.03       46.07      7.32 o 
   3  16   7        0.19        3.22      2.92 o 
  -3  17   7        0.00       -1.77      3.43 o 
  -2  17   7        5.22        8.08      3.36 o 
  -1  17   7        0.08        6.27      3.43 o 
   0  17   7       26.53       34.02     10.57 o 
   1  17   7        0.44        3.43      3.78 o 
   2  17   7        1.81        4.25      4.02 o 
  -2  18   7        0.59       -0.12      3.54 o 
  -1  18   7        2.87        2.28      2.99 o 
   0  18   7        1.56        5.20      3.66 o 
   1  18   7        0.24        0.83      3.31 o 
  -1  19   7        0.96        1.65      3.90 o 
   0  19   7        1.56        1.42      3.43 o 
  -6   0   8       33.79       33.31      5.43 o 
  -4   0   8      257.36      249.86      8.17 o 
  -2   0   8     1215.42     1222.33     20.02 o 
   0   0   8       85.26       74.32      2.89 o 
   2   0   8       33.27       28.24      3.09 o 
   4   0   8      329.70      300.04     15.47 o 
  -7   1   8        3.21        2.36      3.43 o 
  -6   1   8        0.72        2.89      2.00 o 
  -5   1   8        8.87       11.38      2.42 o 
  -4   1   8      197.65      197.93      5.87 o 
  -3   1   8      227.55      232.26      5.02 o 
  -2   1   8       12.92       14.42      1.47 o 
  -1   1   8       12.89       18.58      1.31 o 
   0   1   8       25.53       32.71      2.25 o 
   1   1   8      273.88      268.71      4.63 o 
   2   1   8        7.49        3.78      1.39 o 
   3   1   8       37.60       40.36      9.63 o 
   4   1   8       23.18       17.85      5.61 o 
   5   1   8       74.92       72.00     12.34 o 
  -7   2   8        0.00        0.59      3.54 o 
  -6   2   8       20.03       24.04      5.14 o 
  -5   2   8       65.96       72.77      4.18 o 
  -4   2   8      680.95      665.55     15.15 o 
  -3   2   8      753.97      689.11     13.07 o 
  -2   2   8      319.94      312.21      4.82 o 
  -1   2   8      207.91      215.91      5.22 o 
   0   2   8      191.61      190.98      3.67 o 
   1   2   8      171.17      176.47      3.61 o 
   2   2   8       25.92       24.37      2.46 o 
   3   2   8       34.39       31.04      6.14 o 
   4   2   8       17.81       14.18      3.62 o 
   5   2   8       14.39       12.76      4.00 o 
  -7   3   8        8.87       12.88      4.73 o 
  -6   3   8       12.66       11.46      4.02 o 
  -5   3   8       28.26       29.15      3.08 o 
  -4   3   8      117.67      120.20      4.66 o 
  -3   3   8      106.02      101.08      3.94 o 
  -2   3   8       43.38       43.95      2.34 o 
  -1   3   8      240.70      252.04      4.27 o 
   0   3   8       71.64       74.78      2.23 o 
   1   3   8       34.28       28.34      1.87 o 
   2   3   8      150.48      145.83      4.31 o 
   3   3   8       63.55       69.03      4.01 o 
   4   3   8        9.43        6.39      4.25 o 
   5   3   8       33.74       27.48      6.97 o 
  -7   4   8        0.05       -0.95      2.95 o 
  -6   4   8        0.64        2.03      2.36 o 
  -5   4   8       26.66       22.57      2.63 o 
  -4   4   8      209.98      189.54      5.81 o 
  -3   4   8       17.07       16.35      1.72 o 
  -2   4   8        1.94        1.49      0.88 o 
  -1   4   8       12.99       14.69      1.60 o 
   0   4   8       15.64       18.22      1.34 o 
   1   4   8        3.98        3.38      1.07 o 
   2   4   8      160.16      146.73      5.30 o 
   3   4   8        8.22        4.38      1.83 o 
   4   4   8       54.63       59.02      5.88 o 
   5   4   8        0.01       -0.30      3.23 o 
  -7   5   8        2.10        0.24      3.07 o 
  -6   5   8       19.58       17.57      3.80 o 
  -5   5   8       45.90       48.35      3.49 o 
  -4   5   8        6.14        8.10      1.78 o 
  -3   5   8      205.48      184.49      4.53 o 
  -2   5   8      181.84      164.10      4.07 o 
  -1   5   8       92.18      101.88      4.40 o 
   0   5   8      171.80      182.73      5.98 o 
   1   5   8        7.53        4.41      3.03 o 
   2   5   8       85.94       89.15      4.27 o 
   3   5   8        8.59        6.98      1.76 o 
   4   5   8        2.36        1.72      2.94 o 
   5   5   8        0.68       -2.50      3.01 o 
  -7   6   8       19.83       29.77      6.14 o 
  -6   6   8       13.17       18.40      4.43 o 
  -5   6   8        0.21        1.11      1.48 o 
  -4   6   8       25.54       32.56      2.80 o 
  -3   6   8       34.58       30.35      2.13 o 
  -2   6   8        5.89        6.10      1.25 o 
  -1   6   8        0.36       -0.90      0.90 o 
   0   6   8        4.17        5.97      1.24 o 
   1   6   8      405.21      411.20      8.74 o 
   2   6   8      103.82      108.45      4.69 o 
   3   6   8      119.50      105.62      4.21 o 
   4   6   8        0.86       -0.60      2.86 o 
   5   6   8        0.44        0.71      3.65 o 
  -7   7   8       21.66       16.30      5.20 o 
  -6   7   8       10.34       10.89      6.79 o 
  -5   7   8       98.31      101.40      6.37 o 
  -4   7   8      111.18      101.20      4.96 o 
  -3   7   8        7.67        5.81      1.32 o 
  -2   7   8       87.10       84.08      3.11 o 
  -1   7   8        1.11        1.06      1.20 o 
   0   7   8      224.79      249.90      6.14 o 
   1   7   8      184.68      176.23      4.72 o 
   2   7   8       12.74       14.39      2.51 o 
   3   7   8       79.71       82.24      3.92 o 
   4   7   8        0.41       -0.28      2.81 o 
   5   7   8       17.95       15.12      7.44 o 
  -6   8   8        1.98       -0.73      2.36 o 
  -5   8   8        1.23        1.97      2.01 o 
  -4   8   8        0.00        0.05      1.13 o 
  -3   8   8        0.45        1.32      1.10 o 
  -2   8   8       26.03       30.02      2.64 o 
  -1   8   8       67.26       71.61      3.82 o 
   0   8   8        6.98        8.95      1.72 o 
   1   8   8      279.41      260.86      5.91 o 
   2   8   8      318.35      335.27     10.33 o 
   3   8   8        0.00       -0.51      1.09 o 
   4   8   8        4.52        5.74      2.59 o 
   5   8   8        9.58        8.75      3.56 o 
  -6   9   8       30.70       21.14      5.20 o 
  -5   9   8       16.34       15.53      3.54 o 
  -4   9   8       39.75       37.46      2.92 o 
  -3   9   8      455.26      419.31     11.71 o 
  -2   9   8       44.00       39.52      3.03 o 
  -1   9   8       16.73       13.98      2.05 o 
   0   9   8       31.53       40.40      4.05 o 
   1   9   8      383.65      369.84      8.71 o 
   2   9   8      246.12      244.62      6.33 o 
   3   9   8       21.82       23.85      2.32 o 
   4   9   8        1.65        2.92      1.65 o 
   5   9   8        1.50       -0.35      2.84 o 
  -6  10   8       25.15       32.60      6.26 o 
  -5  10   8       37.37       34.89      4.62 o 
  -4  10   8      137.96      140.75      5.70 o 
  -3  10   8        1.10       -0.30      1.35 o 
  -2  10   8      158.60      157.38      5.41 o 
  -1  10   8      285.67      271.64      8.11 o 
   0  10   8       18.78       26.48      3.69 o 
   1  10   8       15.43       19.33      3.60 o 
   2  10   8       30.63       33.55      3.43 o 
   3  10   8        1.46        1.55      1.36 o 
   4  10   8       21.30       28.86      2.82 o 
   5  10   8        5.28       -0.24      3.66 o 
  -6  11   8        1.17        1.54      3.43 o 
  -5  11   8       38.17       39.33      4.87 o 
  -4  11   8        8.40        9.49      2.44 o 
  -3  11   8       57.13       53.78      3.75 o 
  -2  11   8      282.51      273.52      7.42 o 
  -1  11   8       10.68       13.09      2.13 o 
   0  11   8      212.83      222.41     12.29 o 
   1  11   8       42.54       52.31      5.11 o 
   2  11   8       10.41        9.31      2.49 o 
   3  11   8        1.59        2.17      2.54 o 
   4  11   8        3.03        2.37      1.66 o 
  -5  12   8       30.29       31.59      4.26 o 
  -4  12   8       13.38       11.00      2.73 o 
  -3  12   8        4.51        2.50      2.68 o 
  -2  12   8       31.10       30.63      3.99 o 
  -1  12   8       27.96       32.38      5.08 o 
   0  12   8       88.03       85.49      5.87 o 
   1  12   8        0.01        0.10      2.31 o 
   2  12   8        7.39        5.22      2.31 o 
   3  12   8        0.04        0.16      1.94 o 
   4  12   8        2.87        4.55      2.26 o 
  -5  13   8        0.83        0.47      3.01 o 
  -4  13   8       31.42       29.11      3.47 o 
  -3  13   8       11.10        8.62      2.24 o 
  -2  13   8      252.83      239.43      8.89 o 
  -1  13   8       43.53       52.00      6.08 o 
   0  13   8      152.49      155.08      7.59 o 
   1  13   8        0.91        3.25      2.68 o 
   2  13   8        7.81        4.55      2.90 o 
   3  13   8        0.37       -0.89      2.05 o 
   4  13   8        6.74        4.82      3.34 o 
  -5  14   8        2.80        4.06      3.07 o 
  -4  14   8       34.48       34.49      6.26 o 
  -3  14   8        0.42        1.64      1.71 o 
  -2  14   8       13.61       14.80      2.55 o 
  -1  14   8        7.85        9.23      2.97 o 
   0  14   8       13.65       12.09      3.30 o 
   1  14   8        0.01       -0.20      2.72 o 
   2  14   8       18.53       29.23      4.64 o 
   3  14   8        0.29        0.34      2.71 o 
  -4  15   8        7.63        9.69      4.84 o 
  -3  15   8        0.05       -1.55      2.40 o 
  -2  15   8       35.47       32.60      4.13 o 
  -1  15   8        0.46        1.00      2.33 o 
   0  15   8        2.92        3.79      2.64 o 
   1  15   8       19.12       22.73      5.67 o 
   2  15   8       26.30       33.75     12.34 o 
   3  15   8       27.82       30.00      5.05 o 
  -4  16   8        0.07       -0.95      3.78 o 
  -3  16   8        1.77        3.66      3.78 o 
  -2  16   8        1.58        7.37      3.15 o 
  -1  16   8        5.92        6.93      3.84 o 
   0  16   8        1.98        4.02      3.13 o 
   1  16   8       31.35       41.24      5.24 o 
   2  16   8       16.21       20.44      5.79 o 
  -3  17   8        0.22       -0.35      4.25 o 
  -2  17   8        7.55       13.35      4.61 o 
  -1  17   8        4.12        6.02      3.16 o 
   0  17   8        0.30        1.10      3.78 o 
   1  17   8        2.50        4.61      4.02 o 
   2  17   8        0.06       -0.71      4.13 o 
  -2  18   8        2.94        2.60      4.37 o 
  -1  18   8        3.38        1.30      3.90 o 
   0  18   8        1.24       -0.35      3.43 o 
   1  18   8        1.32        6.14      4.37 o 
  -7   0   9       11.22        8.86      4.37 o 
  -5   0   9       98.49      113.05      8.39 o 
  -3   0   9     1455.60     1384.14     23.28 o 
  -1   0   9       52.98       56.96      3.60 o 
   1   0   9      163.41      164.82      9.69 o 
   3   0   9        4.18        0.83      3.31 o 
   5   0   9       33.22       27.64      7.68 o 
  -7   1   9        0.01       -2.48      3.07 o 
  -6   1   9        2.17       -0.02      1.96 o 
  -5   1   9      264.53      284.43      9.44 o 
  -4   1   9      176.49      179.55      6.93 o 
  -3   1   9        1.45        2.34      1.26 o 
  -2   1   9      178.45      163.47      4.06 o 
  -1   1   9        7.99        9.13      1.35 o 
   0   1   9        9.34        9.16      1.17 o 
   1   1   9      120.62      105.61      4.00 o 
   2   1   9        0.04        0.61      1.37 o 
   3   1   9      228.83      194.07     16.83 o 
   4   1   9       17.33       15.84      4.02 o 
   5   1   9        0.14       -3.04      3.04 o 
  -7   2   9        0.08        0.47      3.19 o 
  -6   2   9        0.25       -1.70      1.70 o 
  -5   2   9       47.78       48.37      4.25 o 
  -4   2   9      246.84      252.15      6.99 o 
  -3   2   9      128.62      118.88      4.43 o 
  -2   2   9      512.87      491.36     11.10 o 
  -1   2   9      153.50      154.77      4.17 o 
   0   2   9        9.62        8.63      1.14 o 
   1   2   9        0.30        0.65      0.82 o 
   2   2   9       25.62       21.94      2.71 o 
   3   2   9       37.26       35.13      4.51 o 
   4   2   9       31.63       29.22      4.90 o 
   5   2   9        2.54        6.85      6.02 o 
  -7   3   9        8.75        6.97      4.25 o 
  -6   3   9        2.25        1.50      2.07 o 
  -5   3   9        8.02        5.81      2.06 o 
  -4   3   9       22.49       19.07      2.58 o 
  -3   3   9      174.65      171.06      5.35 o 
  -2   3   9       47.04       41.50      2.32 o 
  -1   3   9        3.63        2.50      0.91 o 
   0   3   9      575.44      572.12      7.91 o 
   1   3   9      229.88      224.78      5.01 o 
   2   3   9      113.86       98.73      3.77 o 
   3   3   9       15.29       12.07      2.45 o 
   4   3   9      118.04       96.71     10.57 o 
   5   3   9       16.44       17.01      7.56 o 
  -7   4   9        6.33       11.34      4.73 o 
  -6   4   9        5.53        4.96      3.66 o 
  -5   4   9       22.29       28.46      2.95 o 
  -4   4   9       62.95       61.01      3.75 o 
  -3   4   9      269.99      263.87      8.24 o 
  -2   4   9        4.42        4.70      1.21 o 
  -1   4   9        8.71        8.55      1.34 o 
   0   4   9        7.76        8.20      1.21 o 
   1   4   9      284.79      267.44      8.58 o 
   2   4   9       89.28       89.57      4.19 o 
   3   4   9        2.09        3.10      1.87 o 
   4   4   9        6.52        7.95      3.65 o 
  -7   5   9        1.09       -0.71      3.54 o 
  -6   5   9        2.30        4.56      2.75 o 
  -5   5   9       26.76       32.51      3.15 o 
  -4   5   9       47.82       40.58      5.97 o 
  -3   5   9      540.41      567.86     15.22 o 
  -2   5   9      708.10      684.02      9.86 o 
  -1   5   9       62.15       66.45      2.82 o 
   0   5   9       68.16       60.12      2.68 o 
   1   5   9       91.66       83.56      5.22 o 
   2   5   9       96.10       83.16      4.35 o 
   3   5   9       50.34       31.52      4.67 o 
   4   5   9       17.58       14.76      4.96 o 
  -6   6   9       61.86       64.96      6.03 o 
  -5   6   9        5.80        2.32      1.63 o 
  -4   6   9       70.26       55.51      7.69 o 
  -3   6   9        0.35        0.41      1.10 o 
  -2   6   9      111.78      108.24      3.58 o 
  -1   6   9        4.02        5.09      1.51 o 
   0   6   9      330.63      333.83      7.36 o 
   1   6   9      749.70      749.09     13.23 o 
   2   6   9      339.06      327.08      8.55 o 
   3   6   9      104.21       91.43      4.16 o 
   4   6   9        0.29        1.82      3.31 o 
  -6   7   9        7.78        7.46      3.13 o 
  -5   7   9        0.03        0.42      1.54 o 
  -4   7   9       92.02       72.11     24.51 o 
  -3   7   9       84.06       84.49      3.52 o 
  -2   7   9       35.31       40.00      2.49 o 
  -1   7   9       19.64       19.68      2.23 o 
   0   7   9        0.91        1.82      1.29 o 
   1   7   9        2.56        2.03      1.72 o 
   2   7   9      170.22      162.87      6.01 o 
   3   7   9        0.57        0.90      1.89 o 
   4   7   9       19.62       15.61      4.37 o 
  -6   8   9       20.43       31.30      6.02 o 
  -5   8   9        2.74        7.37      4.90 o 
  -4   8   9        5.23        3.54      1.70 o 
  -3   8   9        3.74        4.39      1.69 o 
  -2   8   9        4.71        2.55      1.34 o 
  -1   8   9       55.14       55.08      3.35 o 
   0   8   9      278.11      266.15      9.09 o 
   1   8   9       35.97       29.38      4.10 o 
   2   8   9       10.96       11.63      2.09 o 
   3   8   9        7.15        7.93      2.00 o 
   4   8   9        5.46        6.33      4.02 o 
   5   8   9        4.04        9.57      4.73 o 
  -6   9   9        1.22       -0.24      3.07 o 
  -5   9   9       29.85       23.95      4.08 o 
  -4   9   9       44.16       43.19      4.19 o 
  -3   9   9      122.70      109.03      4.63 o 
  -2   9   9       44.25       39.52      3.15 o 
  -1   9   9        6.02        4.70      1.68 o 
   0   9   9        0.03       -1.26      1.99 o 
   1   9   9        0.51       -0.86      2.12 o 
   2   9   9        1.02        1.61      1.74 o 
   3   9   9        4.89        3.16      1.56 o 
   4   9   9        1.20        4.07      1.80 o 
  -6  10   9        0.16       -1.54      3.19 o 
  -5  10   9        4.76        3.93      2.63 o 
  -4  10   9       23.53       24.88      2.96 o 
  -3  10   9        5.88        2.56      1.47 o 
  -2  10   9       37.41       37.20      3.15 o 
  -1  10   9      219.87      210.78      6.35 o 
   0  10   9        4.08        2.81      2.43 o 
   1  10   9       15.95       24.70      4.90 o 
   2  10   9        6.52        6.79      2.29 o 
   3  10   9        0.08        1.35      1.47 o 
   4  10   9        0.22        2.19      1.75 o 
  -5  11   9       20.38       22.09      5.08 o 
  -4  11   9        0.00        1.35      1.57 o 
  -3  11   9       30.22       30.66      4.44 o 
  -2  11   9        1.17        0.26      1.42 o 
  -1  11   9       22.85       22.18      3.71 o 
   0  11   9       27.65       30.97      4.31 o 
   1  11   9        1.93        2.33      2.50 o 
   2  11   9        0.09        0.03      2.58 o 
   3  11   9        2.27        1.17      1.73 o 
   4  11   9        3.57        6.25      2.59 o 
  -5  12   9        8.30        0.47      2.84 o 
  -4  12   9       16.95       15.43      3.66 o 
  -3  12   9       19.56       20.89      2.89 o 
  -2  12   9        2.31        1.37      1.68 o 
  -1  12   9       98.86       82.24      8.27 o 
   0  12   9        2.12       -0.32      2.66 o 
   1  12   9        0.22        0.12      2.43 o 
   2  12   9        2.31        2.78      2.99 o 
   3  12   9        0.64       -0.65      1.69 o 
   4  12   9        0.00        1.13      2.99 o 
  -5  13   9        0.39       -0.12      2.72 o 
  -4  13   9        4.31        3.76      2.95 o 
  -3  13   9        0.36        2.98      1.86 o 
  -2  13   9       11.37       12.67      2.53 o 
  -1  13   9       11.37       18.75      3.68 o 
   0  13   9       37.37       49.36      5.24 o 
   1  13   9       37.61       42.64      5.79 o 
   2  13   9        1.08        3.93      3.02 o 
   3  13   9        9.89       10.78      2.53 o 
  -4  14   9        0.10       -1.94      1.94 o 
  -3  14   9       32.83       29.99      3.42 o 
  -2  14   9        7.71        5.97      4.96 o 
  -1  14   9       12.59       11.99      3.25 o 
   0  14   9        3.70        3.60      6.50 o 
   1  14   9        3.51        6.29      3.30 o 
   2  14   9       42.66       51.22      8.21 o 
   3  14   9        0.08        0.87      2.38 o 
  -4  15   9        6.47        4.15      2.75 o 
  -3  15   9        0.26       -1.04      2.03 o 
  -2  15   9       11.95       16.82      3.83 o 
  -1  15   9       66.14       88.53     13.47 o 
   0  15   9       39.86       48.47      5.59 o 
   1  15   9        0.71        5.09      3.60 o 
   2  15   9       15.71       18.63      4.51 o 
  -3  16   9        5.61        6.39      2.78 o 
  -2  16   9       15.98       18.31      5.08 o 
  -1  16   9       44.26       48.71      5.68 o 
   0  16   9        3.34        2.57      3.12 o 
   1  16   9        0.12       -0.28      3.09 o 
   2  16   9       10.67       18.43      6.14 o 
  -2  17   9        0.05       -0.95      3.43 o 
  -1  17   9       45.25       59.54      8.15 o 
   0  17   9       22.34       28.11      6.62 o 
   1  17   9        0.29        1.18      4.02 o 
  -6   0  10        7.73        2.01      2.95 o 
  -4   0  10      983.32      943.48     26.22 o 
  -2   0  10      382.64      358.48      9.35 o 
   0   0  10        1.99        1.83      1.54 o 
   2   0  10       13.33       13.46      5.43 o 
   4   0  10       44.03       37.92      7.80 o 
  -7   1  10        4.03        0.35      3.66 o 
  -6   1  10        6.38        9.23      6.50 o 
  -5   1  10        0.84       -0.88      1.53 o 
  -4   1  10       47.08       44.40      6.14 o 
  -3   1  10       38.92       38.85      2.98 o 
  -2   1  10       53.90       55.00      2.68 o 
  -1   1  10      412.72      398.72      6.99 o 
   0   1  10      792.26      768.02      9.43 o 
   1   1  10      223.12      228.63      6.24 o 
   2   1  10        1.93        0.47      1.67 o 
   3   1  10       36.43       31.91      4.64 o 
   4   1  10       12.92        5.59      3.47 o 
  -7   2  10        0.78        2.60      3.90 o 
  -6   2  10        8.69       11.72      3.08 o 
  -5   2  10        0.68       -0.01      1.75 o 
  -4   2  10       50.61       48.34      7.51 o 
  -3   2  10      188.25      180.71      5.63 o 
  -2   2  10      308.73      290.97      7.08 o 
  -1   2  10      130.03      126.13      3.29 o 
   0   2  10      193.80      198.33      4.22 o 
   1   2  10        0.42        1.90      1.00 o 
   2   2  10      200.56      185.86      6.13 o 
   3   2  10        0.01       -2.31      2.95 o 
   4   2  10        2.10        3.07      3.35 o 
  -7   3  10       20.11       28.11      6.26 o 
  -6   3  10        0.25        0.43      2.03 o 
  -5   3  10       64.37       56.70      5.67 o 
  -4   3  10      118.98      126.86      6.73 o 
  -3   3  10       59.80       51.82      3.31 o 
  -2   3  10       19.46       18.89      3.20 o 
  -1   3  10       25.04       23.15      2.11 o 
   0   3  10      237.98      244.61      4.66 o 
   1   3  10      212.83      217.75      6.39 o 
   2   3  10       46.28       39.00      8.02 o 
   3   3  10      105.21       86.04     10.62 o 
   4   3  10       10.18        4.64      3.55 o 
  -6   4  10       23.53       30.88      4.01 o 
  -5   4  10       28.60       33.61      3.83 o 
  -4   4  10       66.17       59.85      3.82 o 
  -3   4  10      262.58      251.97     12.39 o 
  -2   4  10      235.74      215.70      6.01 o 
  -1   4  10      213.56      199.16      5.53 o 
   0   4  10       11.79       10.03      1.34 o 
   1   4  10      472.12      460.53      9.93 o 
   2   4  10      294.98      294.95      6.86 o 
   3   4  10        1.56        0.23      1.87 o 
   4   4  10        1.76       -0.09      3.23 o 
  -6   5  10        0.16        1.30      3.07 o 
  -5   5  10        4.83        4.04      1.80 o 
  -4   5  10       13.40       12.98      2.32 o 
  -3   5  10      112.04      117.63      4.66 o 
  -2   5  10       34.25       37.01      3.00 o 
  -1   5  10       14.46       15.20      2.25 o 
   0   5  10        5.29        5.78      1.76 o 
   1   5  10       13.68       16.48      2.67 o 
   2   5  10      111.71       99.45      5.29 o 
   3   5  10        0.63        0.58      2.34 o 
   4   5  10        2.63        0.26      3.48 o 
  -6   6  10       26.97       27.27      4.59 o 
  -5   6  10        0.33        0.14      1.60 o 
  -4   6  10       17.63       14.97      2.38 o 
  -3   6  10        4.33        3.82      1.59 o 
  -2   6  10        4.11        2.25      1.30 o 
  -1   6  10       83.29       86.95      4.01 o 
   0   6  10        0.63       -0.64      1.26 o 
   1   6  10        9.72        9.88      2.34 o 
   2   6  10        3.48        1.79      2.20 o 
   3   6  10       11.80       12.68      2.57 o 
   4   6  10        0.06       -2.98      3.43 o 
  -6   7  10        8.26       14.55      3.91 o 
  -5   7  10       46.55       54.40      4.04 o 
  -4   7  10        0.60        0.63      1.42 o 
  -3   7  10       13.39       12.59      2.17 o 
  -2   7  10        3.82        2.04      1.17 o 
  -1   7  10      241.41      220.55      8.16 o 
   0   7  10       32.35       27.93      3.85 o 
   1   7  10        0.05       -0.33      2.21 o 
   2   7  10        2.60       -0.53      2.30 o 
   3   7  10       43.75       39.86      5.32 o 
   4   7  10        2.86        2.88      3.76 o 
  -6   8  10       15.10       23.27      5.55 o 
  -5   8  10        1.98        1.07      2.89 o 
  -4   8  10       56.46       56.31      3.84 o 
  -3   8  10      155.04      155.16      7.87 o 
  -2   8  10       93.02       80.14      4.14 o 
  -1   8  10       83.23       75.67      3.97 o 
   0   8  10       26.36       24.14      3.85 o 
   1   8  10        0.13       -1.95      2.13 o 
   2   8  10       86.26       91.77      4.99 o 
   3   8  10       20.69       19.95      2.66 o 
   4   8  10       13.03       12.05      6.02 o 
  -6   9  10       16.01       17.01      5.43 o 
  -5   9  10        0.19        2.73      2.53 o 
  -4   9  10        1.79        3.51      1.76 o 
  -3   9  10       65.15       65.24      6.27 o 
  -2   9  10       62.00       67.76      4.04 o 
  -1   9  10       36.69       41.99      4.58 o 
   0   9  10        1.04       -0.83      2.21 o 
   1   9  10       27.83       20.94      4.19 o 
   2   9  10        0.26        1.05      2.84 o 
   3   9  10       17.42       23.38      2.53 o 
   4   9  10       14.92       17.06      3.33 o 
  -5  10  10        0.56        0.41      2.14 o 
  -4  10  10        1.69        4.09      2.36 o 
  -3  10  10       21.87       21.74      2.75 o 
  -2  10  10        0.31        1.92      1.44 o 
  -1  10  10        0.01        1.05      2.32 o 
   0  10  10       51.67       44.29      4.99 o 
   1  10  10        0.94       -0.62      2.41 o 
   2  10  10       54.15       56.01     10.40 o 
   3  10  10        8.95        7.02      2.11 o 
   4  10  10        0.07        0.81      2.66 o 
  -5  11  10        1.38        3.31      3.07 o 
  -4  11  10        2.69        1.27      1.98 o 
  -3  11  10        5.83        2.94      1.77 o 
  -2  11  10       87.22       84.92      4.64 o 
  -1  11  10       14.97       14.28      3.43 o 
   0  11  10       16.91        9.89      3.66 o 
   1  11  10       24.14       18.94      4.00 o 
   2  11  10        8.40        6.90      3.46 o 
   3  11  10        2.53        1.30      1.87 o 
   4  11  10       15.53       24.45      7.32 o 
  -5  12  10        3.48        2.13      3.07 o 
  -4  12  10        1.75        1.95      2.31 o 
  -3  12  10       20.34       15.44      5.44 o 
  -2  12  10       13.27       12.37      4.27 o 
  -1  12  10       61.30       55.31      5.31 o 
   0  12  10       12.68       13.86      3.66 o 
   1  12  10        0.00        0.28      2.75 o 
   2  12  10        8.63        7.90      3.83 o 
   3  12  10        3.10        1.44      3.43 o 
  -4  13  10        5.32        5.86      3.07 o 
  -3  13  10        3.42        3.45      2.06 o 
  -2  13  10       32.90       31.60      5.67 o 
  -1  13  10        1.56        0.13      2.41 o 
   0  13  10        2.92        7.25      3.12 o 
   1  13  10        8.01       12.57      6.26 o 
   2  13  10        6.58        5.39      5.49 o 
   3  13  10       14.67        8.74      5.08 o 
  -4  14  10        1.95        0.08      2.40 o 
  -3  14  10        1.91        2.07      2.18 o 
  -2  14  10        2.51        3.64      3.06 o 
  -1  14  10      116.44      121.40      7.38 o 
   0  14  10        3.66        5.26      3.16 o 
   1  14  10        2.37        0.20      3.04 o 
   2  14  10        0.13        4.25      5.08 o 
  -3  15  10        0.00       -0.12      2.34 o 
  -2  15  10        3.40        9.45      4.61 o 
  -1  15  10        3.60        4.06      3.12 o 
   0  15  10        0.00       -0.33      4.90 o 
   1  15  10        0.06        2.24      4.25 o 
   2  15  10        2.20        6.38      4.84 o 
  -3  16  10       11.17       22.68      6.02 o 
  -2  16  10        0.85        4.25      4.37 o 
  -1  16  10        7.64        1.89      3.90 o 
   0  16  10        2.06        6.73      4.13 o 
   1  16  10        6.08       14.65      5.91 o 
  -1  17  10        0.36        1.06      4.25 o 
  -5   0  11       43.83       49.61      6.50 o 
  -3   0  11       10.15        5.08      2.60 o 
  -1   0  11       19.23       18.82      2.77 o 
   1   0  11        1.01        1.38      1.70 o 
   3   0  11        2.50        0.71      4.49 o 
  -6   1  11       45.07       54.35      5.09 o 
  -5   1  11       49.53       57.43      4.88 o 
  -4   1  11        5.95        5.54      2.30 o 
  -3   1  11        3.06        4.26      1.52 o 
  -2   1  11        4.11        2.81      1.35 o 
  -1   1  11        3.09        3.23      1.34 o 
   0   1  11        4.46        3.95      1.16 o 
   1   1  11      874.92      845.50     11.98 o 
   2   1  11       16.45       14.21      3.66 o 
   3   1  11        6.74        5.09      3.59 o 
   4   1  11        0.63        0.42      3.53 o 
  -6   2  11        0.63        2.26      3.07 o 
  -5   2  11        6.44        7.30      2.55 o 
  -4   2  11        5.80        2.87      1.92 o 
  -3   2  11       94.83       82.70      3.95 o 
  -2   2  11       24.01       24.16      3.33 o 
  -1   2  11      212.03      214.08      5.18 o 
   0   2  11      228.79      229.83      4.30 o 
   1   2  11       51.68       58.14      4.32 o 
   2   2  11       55.19       51.00      3.89 o 
   3   2  11        2.46       -1.38      2.99 o 
   4   2  11       12.93        9.39      4.31 o 
  -6   3  11        2.29        0.18      2.18 o 
  -5   3  11      113.39      111.53      6.30 o 
  -4   3  11       53.89       63.94      5.34 o 
  -3   3  11       11.75       14.53      2.23 o 
  -2   3  11      630.18      604.15     11.13 o 
  -1   3  11      231.53      214.80      6.56 o 
   0   3  11       15.50       17.05      1.89 o 
   1   3  11      112.13      108.63      4.93 o 
   2   3  11       13.68       16.02      2.77 o 
   3   3  11      134.84      142.70      9.80 o 
   4   3  11        2.65       -2.64      3.46 o 
  -6   4  11       20.25       19.73      3.60 o 
  -5   4  11       23.26       28.17      3.70 o 
  -4   4  11       65.35       67.92      4.21 o 
  -3   4  11       44.09       35.61      3.03 o 
  -2   4  11       11.07        8.53      1.79 o 
  -1   4  11       64.40       64.89      3.40 o 
   0   4  11       30.00       27.91      1.97 o 
   1   4  11       22.69       21.04      3.01 o 
   2   4  11       59.46       53.55     12.77 o 
   3   4  11        8.60       11.90      2.64 o 
   4   4  11        1.18        1.77      5.32 o 
  -6   5  11        1.39        4.31      2.59 o 
  -5   5  11       22.26       19.48      2.88 o 
  -4   5  11       21.01       15.76      2.42 o 
  -3   5  11       81.47       84.19      4.13 o 
  -2   5  11      127.93      147.23      6.64 o 
  -1   5  11      486.54      458.26      8.15 o 
   0   5  11       34.15       37.74      6.00 o 
   1   5  11       28.82       21.68      3.05 o 
   2   5  11        0.55        0.17      1.41 o 
   3   5  11       18.81       19.29      3.17 o 
   4   5  11       20.13        6.14      5.55 o 
  -6   6  11       37.82       37.21      6.85 o 
  -5   6  11        0.22       -0.08      1.61 o 
  -4   6  11       24.31       26.68      2.92 o 
  -3   6  11       13.17       11.10      2.05 o 
  -2   6  11       35.36       23.63      4.04 o 
  -1   6  11       15.60       13.53      2.18 o 
   0   6  11       48.43       44.49      4.42 o 
   1   6  11       63.83       63.69     12.34 o 
   2   6  11       15.33       14.40      2.93 o 
   3   6  11        1.32        0.60      2.06 o 
  -6   7  11        0.20       -1.42      3.43 o 
  -5   7  11        7.07        8.20      2.29 o 
  -4   7  11        1.59        0.93      1.52 o 
  -3   7  11       11.52       12.08      2.90 o 
  -2   7  11      538.96      533.45      9.35 o 
  -1   7  11       17.86       22.68      2.76 o 
   0   7  11       22.03       23.16      3.82 o 
   1   7  11       15.92       14.74      3.54 o 
   2   7  11       28.15       25.16      4.51 o 
   3   7  11        0.13        0.57      1.82 o 
  -6   8  11        6.83        9.57      4.84 o 
  -5   8  11       37.29       37.84      3.66 o 
  -4   8  11        7.21        9.02      2.13 o 
  -3   8  11        0.03        0.09      1.92 o 
  -2   8  11       24.83       21.56      2.59 o 
  -1   8  11        8.02        6.75      2.39 o 
   0   8  11        3.93        2.56      2.51 o 
   1   8  11       15.65       22.02      7.38 o 
   2   8  11       41.98       46.86     10.51 o 
   3   8  11        0.19       -1.82      1.82 o 
  -5   9  11        0.45       -0.64      2.23 o 
  -4   9  11        1.29        4.51      1.87 o 
  -3   9  11       61.23       45.42     15.89 o 
  -2   9  11        0.96        1.75      1.51 o 
  -1   9  11       20.94       27.09      3.94 o 
   0   9  11       41.59       45.23      5.61 o 
   1   9  11       14.59       19.23      4.11 o 
   2   9  11        0.05       -1.45      2.64 o 
   3   9  11        1.93        1.02      1.88 o 
   4   9  11       21.54       31.30      6.73 o 
  -5  10  11        0.12       -2.60      2.72 o 
  -4  10  11        8.76        7.64      2.92 o 
  -3  10  11       12.78       18.13      3.46 o 
  -2  10  11       44.68       48.01      3.74 o 
  -1  10  11       28.86       26.81      4.11 o 
   0  10  11        0.91        2.36      2.69 o 
   1  10  11       11.57       12.15      3.65 o 
   2  10  11        6.36        5.91      3.73 o 
   3  10  11        0.51       -0.10      2.21 o 
  -5  11  11        0.47        5.91      3.54 o 
  -4  11  11        0.83        2.09      2.22 o 
  -3  11  11        7.87       13.23      2.46 o 
  -2  11  11        0.03        1.19      1.65 o 
  -1  11  11        0.21        4.05      2.73 o 
   0  11  11        9.84        9.75      3.57 o 
   1  11  11        0.35       -0.15      2.84 o 
   2  11  11        1.72       -1.19      3.14 o 
   3  11  11       34.11       47.96      8.62 o 
  -4  12  11        2.51        1.30      2.95 o 
  -3  12  11        0.52        1.30      1.80 o 
  -2  12  11        0.68        5.13      7.26 o 
  -1  12  11       37.33       34.02      4.84 o 
   0  12  11        4.36        6.36      3.63 o 
   1  12  11        5.39        9.40      3.49 o 
   2  12  11        0.00       -2.36      3.54 o 
   3  12  11        3.96        2.36      5.67 o 
  -4  13  11        0.35        1.42      2.95 o 
  -3  13  11        0.07        0.80      1.96 o 
  -2  13  11        0.34        4.14      2.93 o 
  -1  13  11        0.23        0.91      2.32 o 
   0  13  11        6.98       10.88      5.02 o 
   1  13  11        0.01        1.25      3.34 o 
   2  13  11        2.17       -1.06      4.37 o 
  -4  14  11        0.85        2.60      3.43 o 
  -3  14  11       37.12       39.84      4.47 o 
  -2  14  11        0.68        2.95      3.78 o 
  -1  14  11       38.51       42.41      6.97 o 
   0  14  11       14.25       17.48      5.67 o 
   1  14  11        1.21        0.24      4.13 o 
   2  14  11       14.98       31.54      7.68 o 
  -3  15  11        4.24       12.40      5.08 o 
  -2  15  11       22.46       26.22      6.02 o 
  -1  15  11        2.69        6.02      4.37 o 
   0  15  11        0.71        2.13      4.37 o 
   1  15  11        0.22        2.24      4.49 o 
  -1  16  11        0.04        3.43      4.37 o 
   0  16  11       51.11       45.24      8.03 o 
  -6   0  12        7.16        7.68      4.25 o 
  -4   0  12        2.62        1.18      2.36 o 
  -2   0  12       26.16       17.96      2.81 o 
   0   0  12      945.27      974.00     21.14 o 
   2   0  12       86.80       69.35     16.48 o 
  -6   1  12        4.74        7.21      2.92 o 
  -5   1  12        2.10        0.49      4.25 o 
  -4   1  12        0.07       -1.16      1.65 o 
  -3   1  12       42.72       39.58      3.79 o 
  -2   1  12       22.14       19.55      2.35 o 
  -1   1  12      359.96      356.35      7.15 o 
   0   1  12      204.31      203.22      5.34 o 
   1   1  12       59.95       61.43      3.38 o 
   2   1  12        0.17       -0.19      1.86 o 
   3   1  12        7.19        4.39      3.87 o 
  -6   2  12        7.08       15.70      4.25 o 
  -5   2  12       35.40       40.02      4.38 o 
  -4   2  12        4.71        5.85      2.25 o 
  -3   2  12        3.55        5.74      1.76 o 
  -2   2  12      109.00       97.04      4.30 o 
  -1   2  12       72.22       72.64      6.16 o 
   0   2  12       21.16       19.67      2.12 o 
   1   2  12       92.45       90.61      4.53 o 
   2   2  12       53.01       58.18      4.75 o 
   3   2  12       34.96       29.96      5.22 o 
  -6   3  12       17.01       24.41      5.49 o 
  -5   3  12        7.84        6.88      2.54 o 
  -4   3  12       63.10       59.08      4.83 o 
  -3   3  12      113.88      109.17      4.75 o 
  -2   3  12      130.64      133.89      7.59 o 
  -1   3  12        8.04        9.37      1.93 o 
   0   3  12       93.54       99.71      3.35 o 
   1   3  12       11.59        5.20      3.17 o 
   2   3  12       17.61       17.31      2.95 o 
   3   3  12        2.77       -0.25      3.46 o 
  -6   4  12        5.00        3.31      3.60 o 
  -5   4  12       30.64       26.61      3.79 o 
  -4   4  12       23.59       27.97      3.03 o 
  -3   4  12       26.26       21.68      2.65 o 
  -2   4  12        2.18        3.39      1.49 o 
  -1   4  12       19.56       30.93      2.82 o 
   0   4  12      321.47      322.18      7.99 o 
   1   4  12        0.99       -0.03      2.11 o 
   2   4  12        4.05        2.61      2.14 o 
   3   4  12        9.32        7.80      2.62 o 
  -6   5  12        0.02        0.41      3.01 o 
  -5   5  12       52.76       64.71      5.33 o 
  -4   5  12        0.02        0.31      1.83 o 
  -3   5  12        0.22       -0.35      1.26 o 
  -2   5  12       36.10       27.84      2.79 o 
  -1   5  12      160.05      154.45      6.93 o 
   0   5  12        5.74        2.55      2.53 o 
   1   5  12       18.21       20.77      7.38 o 
   2   5  12        4.41        1.36      1.81 o 
   3   5  12       34.02       25.23      4.22 o 
  -6   6  12       29.71       30.12      6.62 o 
  -5   6  12        0.18       -1.21      1.68 o 
  -4   6  12       14.86       20.73      3.24 o 
  -3   6  12       11.87       15.25      2.39 o 
  -2   6  12      115.25      110.31      5.09 o 
  -1   6  12       44.48       44.33      3.43 o 
   0   6  12       63.94       81.97      6.19 o 
   1   6  12        0.00        4.34      2.88 o 
   2   6  12        5.11        2.77      2.21 o 
   3   6  12       78.03       64.18     15.12 o 
  -5   7  12       16.38       19.94      3.06 o 
  -4   7  12        4.58        4.33      1.85 o 
  -3   7  12        4.08        4.58      1.74 o 
  -2   7  12        4.72        6.70      2.58 o 
  -1   7  12      190.62      212.17      6.73 o 
   0   7  12       61.98       61.19      5.68 o 
   1   7  12        2.65        5.00      3.07 o 
   2   7  12        0.81       -2.09      2.81 o 
   3   7  12       18.67       10.99      7.68 o 
  -5   8  12        2.18        1.89      2.03 o 
  -4   8  12        6.24        5.47      1.92 o 
  -3   8  12        0.08        1.91      1.66 o 
  -2   8  12       34.41       27.59      3.75 o 
  -1   8  12        9.79       14.09      3.35 o 
   0   8  12        7.87       10.83      3.23 o 
   1   8  12        0.88        2.58      2.92 o 
   2   8  12        3.37        3.45      3.54 o 
   3   8  12        2.51        3.90      4.37 o 
  -5   9  12       43.58       47.15     10.87 o 
  -4   9  12        9.61       12.58      2.58 o 
  -3   9  12       39.32       40.96      4.63 o 
  -2   9  12        5.08       11.46      3.96 o 
  -1   9  12       41.76       42.91      4.96 o 
   0   9  12       14.59       14.67      7.32 o 
   1   9  12        0.09       -1.72      2.80 o 
   2   9  12        1.76        2.90      3.40 o 
   3   9  12       11.96        8.62      5.91 o 
  -5  10  12        5.33        6.85      3.78 o 
  -4  10  12        0.68        2.48      2.95 o 
  -3  10  12        0.36        1.51      2.07 o 
  -2  10  12        9.40       18.33      2.95 o 
  -1  10  12        5.22       11.50      5.73 o 
   0  10  12       56.14       63.17      6.17 o 
   1  10  12        2.92        5.35      3.60 o 
   2  10  12       26.42       24.92      6.62 o 
   3  10  12        4.66        4.73      5.32 o 
  -4  11  12        0.01       -0.24      2.95 o 
  -3  11  12        1.78        2.11      3.43 o 
  -2  11  12        2.47        3.47      2.59 o 
  -1  11  12        6.70       10.09      3.36 o 
   0  11  12        5.35        5.36      4.73 o 
   1  11  12       23.34       25.61      5.02 o 
   2  11  12       17.58       17.25      5.79 o 
  -4  12  12       73.73       71.23      8.27 o 
  -3  12  12        0.61        0.83      2.84 o 
  -2  12  12       39.03       42.63      8.98 o 
  -1  12  12        0.06        2.47      2.97 o 
   0  12  12       34.14       40.57      5.61 o 
   1  12  12        1.41        4.49      4.49 o 
   2  12  12        3.67        6.02      5.55 o 
  -3  13  12        0.95       -1.30      2.60 o 
  -2  13  12        0.59       -0.83      3.19 o 
  -1  13  12       31.49       38.63      6.85 o 
   0  13  12        0.71        0.95      4.25 o 
   1  13  12       14.29       22.33      6.38 o 
  -2  14  12        0.16       -0.35      3.31 o 
  -1  14  12        0.53        4.61      4.13 o 
   0  14  12        0.85       -1.89      4.02 o 
   1  14  12        6.46        6.38      5.32 o 
  -1  15  12        8.93       11.69      5.32 o 
  -5   0  13        4.60        1.54      3.31 o 
  -3   0  13      329.82      313.63     14.29 o 
  -1   0  13        9.68       12.15      2.70 o 
   1   0  13       18.70       20.16      3.40 o 
   3   0  13       68.89       46.42      8.98 o 
  -6   1  13        0.51        1.40      2.72 o 
  -5   1  13       15.31       13.85      3.29 o 
  -4   1  13       25.23       34.05      4.05 o 
  -3   1  13       20.61       25.57      3.30 o 
  -2   1  13       67.15       59.21      3.72 o 
  -1   1  13        0.33        0.43      1.49 o 
   0   1  13       42.97       39.49      2.51 o 
   1   1  13        3.80        1.00      1.54 o 
   2   1  13        3.01        2.35      3.23 o 
   3   1  13        4.33       -0.32      4.21 o 
  -6   2  13       12.76       16.64      3.92 o 
  -5   2  13        2.91        3.76      2.37 o 
  -4   2  13        8.88       11.79      2.84 o 
  -3   2  13        3.67        5.02      2.09 o 
  -2   2  13        0.08        1.43      2.28 o 
  -1   2  13        0.49        1.73      1.47 o 
   0   2  13       11.09       14.69      2.05 o 
   1   2  13       99.24       95.89      4.12 o 
   2   2  13       20.04       17.06      3.03 o 
   3   2  13        9.12       19.49      7.32 o 
  -6   3  13        0.11       -0.18      2.47 o 
  -5   3  13       17.09       18.06      3.51 o 
  -4   3  13        5.82        3.69      2.24 o 
  -3   3  13       22.84       27.92      2.93 o 
  -2   3  13        1.45        3.79      1.49 o 
  -1   3  13      125.26      124.29      5.24 o 
   0   3  13       94.60      115.79      6.11 o 
   1   3  13        1.22       -2.53      3.04 o 
   2   3  13       42.01       40.94      4.08 o 
   3   3  13       31.84       38.98      8.98 o 
  -6   4  13        1.36        0.28      3.19 o 
  -5   4  13        2.83        4.16      2.52 o 
  -4   4  13        7.80        4.96      2.34 o 
  -3   4  13        8.36       13.45      2.37 o 
  -2   4  13        1.71        0.10      1.29 o 
  -1   4  13      153.59      155.34      5.66 o 
   0   4  13      133.56      121.79     10.51 o 
   1   4  13       28.36       30.90      4.76 o 
   2   4  13        9.09        2.63      2.29 o 
   3   4  13       22.37       32.61      4.96 o 
  -5   5  13       43.28       42.25      4.64 o 
  -4   5  13        8.66       12.13      2.45 o 
  -3   5  13        9.52       11.95      2.48 o 
  -2   5  13        0.67        0.93      1.38 o 
  -1   5  13        2.69        7.30      2.55 o 
   0   5  13       42.85       50.47     10.04 o 
   1   5  13       18.70       23.16      4.36 o 
   2   5  13       22.11       17.92      3.84 o 
   3   5  13        8.83        4.37      7.09 o 
  -5   6  13       16.92       11.05      3.13 o 
  -4   6  13       13.75       17.74      2.79 o 
  -3   6  13        0.26        1.40      1.56 o 
  -2   6  13       78.33       73.50      6.91 o 
  -1   6  13        4.63        4.51      2.38 o 
   0   6  13       33.01       35.32      4.85 o 
   1   6  13       90.58       75.75     24.10 o 
   2   6  13       37.81       43.66      5.70 o 
   3   6  13       10.62        0.12      6.02 o 
  -5   7  13       18.17       16.27      3.33 o 
  -4   7  13        2.56        6.21      2.26 o 
  -3   7  13        0.77        0.40      1.43 o 
  -2   7  13        9.68       10.60      2.89 o 
  -1   7  13        0.42       -1.30      3.66 o 
   0   7  13       17.13       23.03      7.97 o 
   1   7  13        1.19       -2.51      2.81 o 
   2   7  13        5.25        5.89      2.65 o 
  -5   8  13        0.16       -0.91      2.00 o 
  -4   8  13       19.34       24.87      4.64 o 
  -3   8  13        4.90        6.74      3.66 o 
  -2   8  13        8.10        6.72      3.78 o 
  -1   8  13       49.53       58.24      8.86 o 
   0   8  13       98.57      104.65      7.55 o 
   1   8  13       17.23       17.81     11.64 o 
   2   8  13        1.10        9.33      5.32 o 
  -5   9  13        6.26        6.43      4.19 o 
  -4   9  13        1.39        3.63      2.38 o 
  -3   9  13        2.04        3.73      4.37 o 
  -2   9  13       16.21       24.16      9.92 o 
  -1   9  13      132.28      162.89      8.42 o 
   0   9  13        7.16        4.57      3.09 o 
   1   9  13        0.93        1.21      3.55 o 
   2   9  13        0.17       -1.65      3.78 o 
  -4  10  13        2.80        5.08      3.90 o 
  -3  10  13        4.80        9.95      3.17 o 
  -2  10  13        2.29        8.39      4.96 o 
  -1  10  13        4.03        7.12      3.26 o 
   0  10  13       44.95       56.00      6.05 o 
   1  10  13        1.05        0.59      3.90 o 
   2  10  13        7.54       15.47      6.02 o 
  -4  11  13        2.49        2.72      3.54 o 
  -3  11  13        0.35        0.35      2.95 o 
  -1  11  13       20.81       37.92      6.73 o 
   0  11  13        5.31        3.31      4.37 o 
   1  11  13       51.58       69.46      9.80 o 
   2  11  13        1.42        2.36      5.32 o 
  -3  12  13       20.89       19.49      5.08 o 
  -1  12  13        1.41        8.86      4.84 o 
   0  12  13        0.02        2.24      4.49 o 
   1  12  13       28.53       33.43      7.80 o 
  -2  13  13        4.48        5.55      4.49 o 
  -1  13  13        1.37       12.17      5.08 o 
   0  13  13        0.27        1.30      4.13 o 
  -4   0  14       72.42       98.40      9.33 o 
  -2   0  14        0.00        0.59      2.36 o 
   0   0  14       59.83       74.18     12.93 o 
   2   0  14      136.17      156.64     12.64 o 
  -5   1  14       30.06       30.90      7.15 o 
  -4   1  14        7.62        8.29      3.78 o 
  -3   1  14       22.12       22.85      3.33 o 
  -2   1  14       34.21       26.63      3.90 o 
  -1   1  14       12.59       13.46      2.36 o 
   0   1  14        0.11       -0.82      1.22 o 
   1   1  14       12.90       10.30      2.23 o 
   2   1  14       55.13       73.57      5.41 o 
  -5   2  14        5.98        4.12      2.54 o 
  -4   2  14       64.21       69.34      5.43 o 
  -3   2  14        5.90        6.12      2.29 o 
  -2   2  14       98.37      102.92      6.97 o 
  -1   2  14       12.02        6.55      1.82 o 
   0   2  14       66.83       54.90      5.14 o 
   1   2  14       38.25       35.92      3.08 o 
   2   2  14        6.27        8.92      3.16 o 
  -5   3  14        1.81       -1.13      2.30 o 
  -4   3  14        0.01       -0.33      1.96 o 
  -3   3  14        5.66        4.88      2.30 o 
  -2   3  14        1.64        2.33      1.59 o 
  -1   3  14        0.41        0.77      1.53 o 
   0   3  14        0.00       -2.24      4.02 o 
   1   3  14       20.61       21.97      6.97 o 
   2   3  14       17.34       11.54      3.93 o 
  -5   4  14       18.92       21.43      5.55 o 
  -4   4  14       15.59       22.13      3.62 o 
  -3   4  14        8.59       10.23      2.66 o 
  -2   4  14        0.26       -0.28      2.27 o 
  -1   4  14       75.10       67.31      5.26 o 
   0   4  14        0.06       -3.54      4.02 o 
   1   4  14       19.41        9.10      6.26 o 
   2   4  14        6.60        4.84      3.31 o 
  -5   5  14       25.29       29.70      5.14 o 
  -4   5  14        0.06        0.38      1.90 o 
  -3   5  14        8.61        7.09      2.16 o 
  -2   5  14       15.74       11.95      2.27 o 
  -1   5  14        4.38        6.06      2.46 o 
   0   5  14        6.78        8.51      5.43 o 
   1   5  14        9.22        8.00      4.02 o 
   2   5  14        1.67       -2.24      2.60 o 
  -5   6  14        0.40       -1.69      2.15 o 
  -4   6  14       43.24       45.53      5.02 o 
  -3   6  14        0.16        2.84      1.76 o 
  -2   6  14        8.12        7.81      2.72 o 
  -1   6  14       22.50       25.87      6.85 o 
   0   6  14       52.71       56.94      9.21 o 
   1   6  14        8.15        7.21      4.61 o 
  -5   7  14        2.02        2.29      2.55 o 
  -4   7  14        4.53        6.32      2.25 o 
  -3   7  14        1.68        1.71      1.62 o 
  -2   7  14        0.21        2.92      2.32 o 
  -1   7  14        8.53       10.51      5.43 o 
   0   7  14       16.02       31.30      7.44 o 
   1   7  14        1.29        1.65      4.13 o 
   2   7  14        0.10       -1.89      4.37 o 
  -4   8  14        6.65        2.22      4.25 o 
  -3   8  14        3.91        9.97      3.37 o 
  -2   8  14        6.01       12.35      6.38 o 
  -1   8  14        4.33        5.20      5.20 o 
   0   8  14       55.31       74.83      6.96 o 
   1   8  14       16.93       27.05      6.73 o 
   2   8  14       10.21        9.69      5.91 o 
  -4   9  14       25.60       27.76      5.91 o 
  -3   9  14       13.68       12.17      4.49 o 
  -2   9  14       34.72       32.84      6.50 o 
  -1   9  14       45.71       45.48      8.86 o 
   0   9  14       57.38       91.08     10.28 o 
   1   9  14        1.41        1.77      4.96 o 
   2   9  14       13.23       11.93      6.50 o 
  -3  10  14        4.51        8.27      4.25 o 
   0  10  14       23.22       24.22      6.73 o 
   1  10  14        0.40        2.36      4.61 o 
  -3  11  14        9.42        8.03      4.25 o 
   0  11  14       30.39       32.01      7.32 o 
   1  11  14       35.20       58.35      9.92 o 
  -1  12  14        9.75       13.94      5.67 o 
   0  12  14        0.30       -0.95      4.13 o 
  -5   0  15        7.23       13.94      5.32 o 
  -3   0  15       62.57       61.66      7.09 o 
  -1   0  15        0.25        4.02      3.07 o 
   1   0  15       12.58        7.47      3.20 o 
  -5   1  15        8.26       11.06      3.41 o 
  -4   1  15        8.27        8.60      2.87 o 
  -3   1  15       23.48       24.28      3.68 o 
  -2   1  15       28.45       24.37      4.08 o 
  -1   1  15        3.52        5.04      2.07 o 
   0   1  15       12.51       10.90      6.73 o 
   1   1  15       18.09       15.60      2.61 o 
   2   1  15        0.05        2.36      3.19 o 
  -5   2  15       35.98       51.63      5.41 o 
  -4   2  15       12.21       12.05      3.16 o 
  -3   2  15        0.00        1.31      1.90 o 
  -2   2  15        0.03        2.19      1.84 o 
  -1   2  15        1.63        1.49      1.70 o 
   0   2  15        0.22        0.71      4.73 o 
   1   2  15        8.17        7.63      3.20 o 
  -5   3  15        9.15        6.05      2.92 o 
  -4   3  15        0.14        0.06      1.92 o 
  -3   3  15       49.22       42.49      4.38 o 
  -2   3  15       19.21       22.24      6.85 o 
  -1   3  15       30.72       36.15      3.41 o 
   0   3  15        5.58        4.96      5.67 o 
   1   3  15        7.40        5.89      3.24 o 
  -4   4  15       14.56       19.53      3.58 o 
  -3   4  15        1.52        0.52      1.78 o 
  -2   4  15        4.82        6.00      2.79 o 
  -1   4  15        9.24        6.60      4.02 o 
   0   4  15        0.37       -4.02      4.02 o 
   1   4  15        0.20       -1.42      2.48 o 
  -4   5  15       26.26       33.60      4.42 o 
  -3   5  15       35.97       39.87      3.76 o 
  -2   5  15        0.10        0.71      1.70 o 
  -1   5  15        9.81       17.84      6.14 o 
   0   5  15       16.56       27.29      8.03 o 
  -4   6  15        0.32        0.65      2.17 o 
  -3   6  15       20.48       26.42      3.28 o 
  -2   6  15       12.97        8.15      3.66 o 
  -1   6  15        8.98       11.58      6.02 o 
   0   6  15        5.87       14.41      6.62 o 
  -4   7  15       15.79       12.11      3.34 o 
  -3   7  15        0.33        1.84      2.33 o 
  -2   7  15        0.80        2.63      2.49 o 
  -1   7  15       64.72       83.99     11.34 o 
  -3   8  15        8.80       11.10      4.61 o 
   1   8  15        7.68        4.13      5.08 o 
  -3   9  15        4.68        1.77      3.66 o 
  -4   0  16       79.13       87.89      9.21 o 
  -2   0  16       17.77       12.76      4.13 o 
  -4   1  16        4.97        8.64      2.96 o 
  -3   1  16        3.59        7.86      2.67 o 
  -2   1  16        4.61        3.37      2.12 o 
  -1   1  16        3.75        2.19      1.92 o 
   0   1  16        1.76       -1.30      2.95 o 
   1   1  16        3.46       11.34      4.25 o 
  -4   2  16       17.50       23.47      4.05 o 
  -3   2  16       24.36       29.73      4.00 o 
  -2   2  16        0.85        3.90      2.09 o 
  -1   2  16       10.56        9.15      2.67 o 
   0   2  16        7.72       10.16      6.38 o 
   1   2  16        2.01        0.95      3.31 o 
  -4   3  16       22.17       23.63      4.03 o 
  -3   3  16       14.56        9.50      2.87 o 
  -2   3  16       11.11       13.31      2.89 o 
  -1   3  16       18.50       28.85      4.13 o 
   0   3  16        0.06       -2.72      5.08 o 
  -4   4  16        4.54        0.01      3.31 o 
  -3   4  16        8.55        8.92      3.54 o 
  -2   4  16        0.70        2.62      2.24 o 
  -1   4  16        3.73        8.51      5.67 o 
  -3   5  16        0.01        1.12      2.41 o 
  -2   5  16       14.44       24.87      4.24 o 
  -3   6  16       14.26       20.97      3.83 o 
  -2   6  16       12.85       12.29      4.49 o 
  -3   7  16        0.30        0.35      3.31 o 
  -3   0  17       17.38       30.00      6.02 o 
  -1   0  17        0.12        1.18      2.95 o 
  -3   1  17        1.69        0.56      2.41 o 
  -2   1  17        4.76        6.13      2.63 o 
  -1   1  17       12.13       22.09      3.57 o 
  -3   2  17       15.20        6.68      3.54 o 
  -2   2  17        7.40       11.25      3.01 o 
  -1   2  17        0.84        2.48      3.54 o 
  -3   3  17        1.39        4.01      2.50 o 
  -2   3  17        1.61        1.87      2.25 o 
  -2   4  17       23.91       27.17      5.79 o 
                                                 
